# Supplementary material for: Emergence of the Novel Aminoglycoside Acetyltransferase Variant aac(6′)-Ib-D179Y and Acquisition of Colistin Heteroresistance in Carbapenem-Resistant Klebsiella pneumoniae Due to a Disrupting Mutation in the DNA Repair Enzyme MutS
Source: mBio. 2020 Dec 22;11(6):e01954-20. doi: 10.1128/mBio.01954-20 (PMC8534291; doi:10.1128/mBio.01954-20)
Supplement: TABLE S1 [file mbio.01954-20-st001.xlsx]

## Sheet: Table S1
Table S1. Single nucleotide polymorphisms detected in SMKP02 when compared with SMKP01
No.	Sequences	Region	Type	Reference	Allele	Frequency	Amino acid change	Coding region change in longest transcript	Non-synonymous	type (SMKP01annotation_CDS)	ID (SMKP01annotation_CDS)	product (SMKP01annotation_CDS)	note (SMKP01annotation_CDS)	gene (SMKP01annotation_CDS)
1	sequence002	131684	SNV	T	C	100	LOCUS_03420:p.*358Gln	LOCUS_03420:c.1072T>C	Yes	CDS	LOCUS_03420	hypothetical protein	WP_015703759.1 cellulose biosynthesis protein BcsC (Enterobacter aerogenes KCTC 2190) [pid:79.3%, q_cov:100.0%, s_cov:30.7%, Eval:1.6e-157, partial hit],internal stop codon at [131684:131686](+),MGA_344
2	sequence007	79108	SNV	G	A	100			-
3	sequence011	11968	SNV	G	A	100		LOCUS_14260:c.235C>T	No	CDS	LOCUS_14260	ABC transporter ATP-binding protein	WP_011090640.1 ABC transporter ATP-binding protein (Bradyrhizobium diazoefficiens USDA 110) [pid:55.9%, q_cov:93.2%, s_cov:96.0%, Eval:2.6e-90],MGA_1440
4	sequence012	188328	SNV	T	C	100		LOCUS_16370:c.216A>G	No	CDS	LOCUS_16370	LysR family transcriptional regulator	WP_015705486.1 LysR family transcriptional regulator (Enterobacter aerogenes KCTC 2190) [pid:77.1%, q_cov:100.0%, s_cov:100.0%, Eval:2.3e-138],MGA_1652
5	sequence014	107	SNV	G	T	85.71			-
6	sequence024	1119	SNV	T	G	100			-
7	sequence025	362843	SNV	A	G	100	LOCUS_31660:p.Cys323Arg	LOCUS_31660:c.967T>C	Yes	CDS	LOCUS_31660	MexE family multidrug efflux RND transporter periplasmic adaptor subunit	WP_015367128.1 MexE family multidrug efflux RND transporter periplasmic adaptor subunit (Enterobacter aerogenes KCTC 2190) [pid:86.7%, q_cov:100.0%, s_cov:100.0%, Eval:5.3e-189],MGA_3193	oqxA
8	sequence061	21286	SNV	A	G	97.83			-
9	sequence079	6352	SNV	A	G	90		LOCUS_49100:c.1110T>C	No	CDS	LOCUS_49100	putative DNA modification methylase	NP_569576.1 putative DNA modification methylase (Salmonella enterica subsp. enterica serovar Typhi str. CT18) [pid:97.0%, q_cov:100.0%, s_cov:100.0%, Eval:0.0e+00],MGA_4984
10	sequence100	11120	SNV	C	T	100	LOCUS_49550:p.Pro239Leu	LOCUS_49550:c.716C>T	Yes	CDS	LOCUS_49550	exonuclease	WP_002225551.1 exonuclease (Yersinia pestis CO92) [pid:91.4%, q_cov:100.0%, s_cov:100.0%, Eval:1.1e-167],MGA_5052
11	sequence100	12588	SNV	A	C	100	LOCUS_49570:p.*324Ser	LOCUS_49570:c.971A>C	Yes	CDS	LOCUS_49570	hypothetical protein	WP_001051805.1 recombinase (Salmonella enterica subsp. enterica serovar Typhi str. CT18) [pid:83.8%, q_cov:22.9%, s_cov:20.7%, Eval:6.5e-30, partial hit],MGA_5054
12	sequence138	454	SNV	A	G	100			-
13	sequence138	466	SNV	A	C	100			-
14	sequence138	474	SNV	G	T	100			-
15	sequence138	534	SNV	A	G	100			-
