# Supplementary material for: Emergence of the Novel Aminoglycoside Acetyltransferase Variant aac(6′)-Ib-D179Y and Acquisition of Colistin Heteroresistance in Carbapenem-Resistant Klebsiella pneumoniae Due to a Disrupting Mutation in the DNA Repair Enzyme MutS
Source: mBio. 2020 Dec 22;11(6):e01954-20. doi: 10.1128/mBio.01954-20 (PMC8534291; doi:10.1128/mBio.01954-20)
Supplement: TABLE S2 [file mbio.01954-20-st002.xlsx]

## Sheet: Table S2
Table S2. Single nucleotide polymorphisms detected in SMKP03 when compared with SMKP01
No.	Sequences	Region	Type	Reference	Allele	Frequency	Amino acid change	Coding region change in longest transcript	Non-synonymous	type (SMKP01annotation_CDS)	ID (SMKP01annotation_CDS)	product (SMKP01annotation_CDS)	note (SMKP01annotation_CDS)	gene (SMKP01annotation_CDS)
1	sequence001	34718^34719	Insertion	-	G	91.67	LOCUS_00350:p.Ala26fs	LOCUS_00350:c.76dupG	Yes	CDS	LOCUS_00350	PAS domain-containing sensor histidine kinase	WP_015704551.1 PAS domain-containing sensor histidine kinase (Enterobacter aerogenes KCTC 2190) [pid:94.0%, q_cov:100.0%, s_cov:100.0%, Eval:2.6e-237],MGA_36	phoR
2	sequence001	67698	SNV	C	T	100	LOCUS_00680:p.Ala164Thr	LOCUS_00680:c.490G>A	Yes	CDS	LOCUS_00680	(2E,6E)-farnesyl diphosphate synthase	WP_015367988.1 (2E,6E)-farnesyl diphosphate synthase (Enterobacter aerogenes KCTC 2190) [pid:92.0%, q_cov:100.0%, s_cov:100.0%, Eval:1.1e-153],MGA_69
3	sequence001	139741	SNV	C	T	100	LOCUS_01380:p.Glu672Lys	LOCUS_01380:c.2014G>A	Yes	CDS	LOCUS_01380	multidrug efflux RND transporter permease subunit	WP_015704610.1 multidrug efflux RND transporter permease subunit (Enterobacter aerogenes KCTC 2190) [pid:91.8%, q_cov:100.0%, s_cov:100.0%, Eval:0.0e+00],MGA_139	acrB
4	sequence001	140776	SNV	A	G	100	LOCUS_01380:p.Tyr327His	LOCUS_01380:c.979T>C	Yes	CDS	LOCUS_01380	multidrug efflux RND transporter permease subunit	WP_015704610.1 multidrug efflux RND transporter permease subunit (Enterobacter aerogenes KCTC 2190) [pid:91.8%, q_cov:100.0%, s_cov:100.0%, Eval:0.0e+00],MGA_139	acrB
5	sequence001	182845	SNV	A	G	100			-
6	sequence001	193918	SNV	C	T	100		LOCUS_01870:c.1722C>T	No	CDS	LOCUS_01870	outer membrane usher protein	WP_002210844.1 outer membrane usher protein (Yersinia pestis CO92) [pid:34.0%, q_cov:96.2%, s_cov:94.4%, Eval:5.8e-117],MGA_189	htrE
7	sequence001	208032	SNV	A	G	100			-
8	sequence001	220047	SNV	C	T	100	LOCUS_02090:p.Gly133Asp	LOCUS_02090:c.398G>A	Yes	CDS	LOCUS_02090	sucrose operon repressor	WP_015704923.1 sucrose operon repressor (Enterobacter aerogenes KCTC 2190) [pid:92.5%, q_cov:97.4%, s_cov:98.8%, Eval:1.1e-179],MGA_211
9	sequence002	7875	SNV	A	G	100	LOCUS_02330:p.Ile146Thr	LOCUS_02330:c.437T>C	Yes	CDS	LOCUS_02330	integrase	WP_000954590.1 integrase (Enterobacter cloacae subsp. cloacae ATCC 13047) [pid:30.3%, q_cov:90.4%, s_cov:90.5%, Eval:1.2e-39],MGA_235
10	sequence002	72602	SNV	A	G	100	LOCUS_02940:p.Glu393Gly	LOCUS_02940:c.1178A>G	Yes	CDS	LOCUS_02940	xylose isomerase	A0A0H3FL87 xylose isomerase (Enterobacter aerogenes KCTC 2190) [pid:96.4%, q_cov:100.0%, s_cov:100.0%, Eval:3.1e-257],MGA_296	xylA_1
11	sequence002	116740	SNV	T	C	100	LOCUS_03310:p.Leu782Pro	LOCUS_03310:c.2345T>C	Yes	CDS	LOCUS_03310	cellulose synthase	WP_011103390.1 cellulose synthase ([Pseudomonas syringae] pv. tomato str. DC3000) [pid:22.4%, q_cov:91.4%, s_cov:95.1%, Eval:9.2e-94],MGA_333	wssE
12	sequence002	119028	SNV	T	C	100		LOCUS_03330:c.117T>C	No	CDS	LOCUS_03330	hypothetical protein	WP_011970096.1 endoglucanase (Sinorhizobium medicae WSM419) [pid:41.9%, q_cov:67.3%, s_cov:65.4%, Eval:3.8e-49, partial hit],MGA_335
13	sequence002	131684	SNV	T	C	100	LOCUS_03420:p.*358Gln	LOCUS_03420:c.1072T>C	Yes	CDS	LOCUS_03420	hypothetical protein	WP_015703759.1 cellulose biosynthesis protein BcsC (Enterobacter aerogenes KCTC 2190) [pid:79.3%, q_cov:100.0%, s_cov:30.7%, Eval:1.6e-157, partial hit],internal stop codon at [131684:131686](+),MGA_344
14	sequence002	137011	SNV	C	T	100	LOCUS_03450:p.Gln172*	LOCUS_03450:c.514C>T	Yes	CDS	LOCUS_03450	C4-dicarboxylate transport protein	A0A0H3FL58 C4-dicarboxylate transport protein (Enterobacter aerogenes KCTC 2190) [pid:96.3%, q_cov:100.0%, s_cov:100.0%, Eval:5.5e-227],MGA_347	dctA
15	sequence002	148290	SNV	C	T	100		LOCUS_03540:c.1281G>A	No	CDS	LOCUS_03540	cytoplasmic trehalase	A0A0H3FNM6 cytoplasmic trehalase (Enterobacter aerogenes KCTC 2190) [pid:91.6%, q_cov:99.8%, s_cov:99.5%, Eval:1.1e-310],MGA_356	treF
16	sequence002	162370	SNV	C	T	100	LOCUS_03650:p.Gly230Glu	LOCUS_03650:c.689G>A	Yes	CDS	LOCUS_03650	phosphate transporter	A0A0H3FMR2 phosphate transporter (Enterobacter aerogenes KCTC 2190) [pid:92.4%, q_cov:100.0%, s_cov:100.0%, Eval:5.9e-260],MGA_367
17	sequence002	163274	SNV	A	G	100			-
18	sequence002	168283	SNV	C	T	100	LOCUS_03720:p.Glu274Lys	LOCUS_03720:c.820G>A	Yes	CDS	LOCUS_03720	nickel ABC transporter permease subunit NikC	WP_015703736.1 nickel ABC transporter permease subunit NikC (Enterobacter aerogenes KCTC 2190) [pid:80.5%, q_cov:98.2%, s_cov:98.2%, Eval:1.5e-122],MGA_374	nikC
19	sequence002	179831	SNV	C	T	100	LOCUS_03810:p.Arg406Cys	LOCUS_03810:c.1216C>T	Yes	CDS	LOCUS_03810	undecaprenyl phosphate-alpha-4-amino-4-deoxy-L-arabinose arabinosyl transferase	A0A0H3FTG0 undecaprenyl phosphate-alpha-4-amino-4-deoxy-L-arabinose arabinosyl transferase (Enterobacter aerogenes KCTC 2190) [pid:86.8%, q_cov:100.0%, s_cov:100.0%, Eval:1.9e-291],MGA_383	arnT
20	sequence003	656	SNV	G	A	100	LOCUS_04020:p.Arg115Cys	LOCUS_04020:c.343C>T	Yes	CDS	LOCUS_04020	hypothetical protein	WP_015703613.1 hypothetical protein (Enterobacter aerogenes KCTC 2190) [pid:91.7%, q_cov:100.0%, s_cov:100.0%, Eval:6.4e-64],MGA_405
21	sequence003	35420	SNV	G	A	100		LOCUS_04380:c.192C>T	No	CDS	LOCUS_04380	octaprenyl diphosphate synthase	WP_015369507.1 octaprenyl diphosphate synthase (Enterobacter aerogenes KCTC 2190) [pid:94.7%, q_cov:100.0%, s_cov:100.0%, Eval:4.8e-174],MGA_441
22	sequence003	43400	SNV	A	G	97.96		LOCUS_04470:c.1200A>G	No	CDS	LOCUS_04470	ATP-dependent zinc metalloprotease FtsH	A0A0H3CS60 ATP-dependent zinc metalloprotease FtsH (Enterobacter cloacae subsp. cloacae ATCC 13047) [pid:97.4%, q_cov:99.5%, s_cov:100.0%, Eval:0.0e+00],MGA_450	ftsH
23	sequence003	63369^63370	Insertion	-	G	100			-
24	sequence003	75552	SNV	G	T	96.77	LOCUS_04780:p.Ala98Glu	LOCUS_04780:c.293C>A	Yes	CDS	LOCUS_04780	penicillin-binding protein activator LpoA	A0A0H3FSI4 penicillin-binding protein activator LpoA (Enterobacter aerogenes KCTC 2190) [pid:79.8%, q_cov:100.0%, s_cov:94.5%, Eval:7.5e-301],MGA_481	lpoA
25	sequence003	126179	SNV	A	G	100	LOCUS_05270:p.Ile318Val	LOCUS_05270:c.952A>G	Yes	CDS	LOCUS_05270	glycerol dehydrogenase	WP_007372182.1 glycerol dehydrogenase (Enterobacter aerogenes KCTC 2190) [pid:90.4%, q_cov:100.0%, s_cov:100.0%, Eval:2.8e-189],MGA_530
26	sequence003	131674	Deletion	C	-	100	LOCUS_05330:p.Ser140fs	LOCUS_05330:c.417delC	Yes	CDS	LOCUS_05330	propanediol dehydratase large subunit	WP_008947521.1 propanediol dehydratase large subunit (Listeria monocytogenes EGD-e) [pid:71.2%, q_cov:99.6%, s_cov:99.8%, Eval:2.7e-232],MGA_536
27	sequence003	136691^136692	Insertion	-	G	88.89			-
28	sequence003	148283	SNV	C	G	100		LOCUS_05470:c.339G>C	No	CDS	LOCUS_05470	DNA primase	A0A0H3FLI2 DNA primase (Enterobacter aerogenes KCTC 2190) [pid:95.4%, q_cov:100.0%, s_cov:100.0%, Eval:0.0e+00],MGA_550	dnaG
29	sequence003	156951	SNV	T	C	100	LOCUS_05590:p.Cys15Arg	LOCUS_05590:c.43T>C	Yes	CDS	LOCUS_05590	hypothetical protein	MGA_562
30	sequence003	181154	SNV	T	C	100	LOCUS_05840:p.Asp107Gly	LOCUS_05840:c.320A>G	Yes	CDS	LOCUS_05840	two-component sensor histidine kinase	WP_013098726.1 two-component sensor histidine kinase (Enterobacter cloacae subsp. cloacae ATCC 13047) [pid:68.3%, q_cov:97.1%, s_cov:98.0%, Eval:2.3e-175],MGA_587
31	sequence003	213249	SNV	C	T	97.22		LOCUS_06150:c.1392C>T	No	CDS	LOCUS_06150	ornithine decarboxylase	WP_015703461.1 ornithine decarboxylase (Enterobacter aerogenes KCTC 2190) [pid:90.1%, q_cov:99.9%, s_cov:99.4%, Eval:0.0e+00],MGA_618
32	sequence003	219835	SNV	C	T	100		LOCUS_06220:c.630C>T	No	CDS	LOCUS_06220	hypothetical protein	WP_015703457.1 hypothetical protein (Enterobacter aerogenes KCTC 2190) [pid:95.0%, q_cov:100.0%, s_cov:99.6%, Eval:4.8e-124],MGA_625
33	sequence003	238872	SNV	G	A	100			-
34	sequence003	250993^250994	Insertion	-	G	84.62	LOCUS_06570:p.Leu131fs	LOCUS_06570:c.390dupG	Yes	CDS	LOCUS_06570	putative L-aspartate dehydrogenase	A0A0H3FM81 putative L-aspartate dehydrogenase (Enterobacter aerogenes KCTC 2190) [pid:95.7%, q_cov:100.0%, s_cov:100.0%, Eval:4.1e-132],MGA_660	nadX
35	sequence004	10568	SNV	T	C	97.62			-
36	sequence005	1187	SNV	C	T	100	LOCUS_06820:p.Arg182His	LOCUS_06820:c.545G>A	Yes	CDS	LOCUS_06820	ABC transporter ATP-binding protein	WP_000132443.1 ABC transporter ATP-binding protein (Escherichia coli O83:H1 str. NRG 857C) [pid:77.3%, q_cov:99.6%, s_cov:99.6%, Eval:1.1e-117],MGA_688
37	sequence005	18532	SNV	C	T	100	LOCUS_06970:p.Gly120Ser	LOCUS_06970:c.358G>A	Yes	CDS	LOCUS_06970	ABC transporter permease	WP_015367789.1 ABC transporter permease (Enterobacter aerogenes KCTC 2190) [pid:94.4%, q_cov:100.0%, s_cov:100.0%, Eval:8.7e-188],MGA_703
38	sequence005	26553	SNV	C	T	100		LOCUS_07040:c.324C>T	No	CDS	LOCUS_07040	transketolase	WP_015704703.1 transketolase (Enterobacter aerogenes KCTC 2190) [pid:91.3%, q_cov:99.4%, s_cov:98.7%, Eval:3.7e-160],MGA_710
39	sequence005	41489	SNV	C	T	100	LOCUS_07150:p.Arg14Trp	LOCUS_07150:c.40C>T	Yes	CDS	LOCUS_07150	isochorismate synthase EntC	WP_015704712.1 isochorismate synthase EntC (Enterobacter aerogenes KCTC 2190) [pid:89.8%, q_cov:100.0%, s_cov:100.0%, Eval:4.1e-202],MGA_721
40	sequence005	63514	SNV	C	T	100	LOCUS_07350:p.Asp217Asn	LOCUS_07350:c.649G>A	Yes	CDS	LOCUS_07350	LacI family transcriptional regulator	WP_015703374.1 LacI family transcriptional regulator (Enterobacter aerogenes KCTC 2190) [pid:78.7%, q_cov:100.0%, s_cov:100.0%, Eval:3.6e-145],MGA_741
41	sequence005	92401	SNV	G	A	100		LOCUS_07600:c.129C>T	No	CDS	LOCUS_07600	anaerobic C4-dicarboxylate transporter DcuC	WP_015704728.1 anaerobic C4-dicarboxylate transporter DcuC (Enterobacter aerogenes KCTC 2190) [pid:85.1%, q_cov:99.8%, s_cov:99.8%, Eval:8.0e-216],MGA_766	dcuC
42	sequence005	93831^93832	Insertion	-	T	86.67			-
43	sequence007	79108	SNV	G	A	88.89			-
44	sequence007	81086	SNV	G	A	100		LOCUS_09640:c.1351C>T	No	CDS	LOCUS_09640	histidine ammonia-lyase	A0A0H3FQC6 histidine ammonia-lyase (Enterobacter aerogenes KCTC 2190) [pid:96.3%, q_cov:99.8%, s_cov:99.2%, Eval:7.9e-276],MGA_972	hutH
45	sequence007	86185	SNV	G	A	100	LOCUS_09680:p.Ala346Val	LOCUS_09680:c.1037C>T	Yes	CDS	LOCUS_09680	imidazolonepropionase	A0A0H3FT74 imidazolonepropionase (Enterobacter aerogenes KCTC 2190) [pid:94.1%, q_cov:100.0%, s_cov:100.0%, Eval:1.6e-220],MGA_976	hutI
46	sequence007	90526	SNV	A	G	100	LOCUS_09700:p.Leu399Pro	LOCUS_09700:c.1196T>C	Yes	CDS	LOCUS_09700	carbonate dehydratase	WP_013097676.1 carbonate dehydratase (Enterobacter cloacae subsp. cloacae ATCC 13047) [pid:73.7%, q_cov:99.9%, s_cov:99.0%, Eval:0.0e+00],MGA_978
47	sequence008	58665	SNV	C	T	100	LOCUS_10470:p.Ser54Leu	LOCUS_10470:c.161C>T	Yes	CDS	LOCUS_10470	hypothetical protein	MGA_1057
48	sequence008	145121	SNV	G	A	100	LOCUS_11300:p.Ala275Val	LOCUS_11300:c.824C>T	Yes	CDS	LOCUS_11300	60 kDa chaperonin	O66198 60 kDa chaperonin (Enterobacter aerogenes KCTC 2190) [pid:94.5%, q_cov:97.1%, s_cov:97.1%, Eval:6.0e-277],MGA_1140	groL
49	sequence008	288630	SNV	A	G	100	LOCUS_12630:p.Val429Ala	LOCUS_12630:c.1286T>C	Yes	CDS	LOCUS_12630	methionine synthase	WP_015704023.1 methionine synthase (Enterobacter aerogenes KCTC 2190) [pid:96.3%, q_cov:100.0%, s_cov:100.0%, Eval:0.0e+00],MGA_1274	metH
50	sequence010	2213	SNV	A	G	100	LOCUS_13140:p.Tyr33His	LOCUS_13140:c.97T>C	Yes	CDS	LOCUS_13140	elongation factor G	A0A0H3CRI9 elongation factor G (Enterobacter cloacae subsp. cloacae ATCC 13047) [pid:98.6%, q_cov:100.0%, s_cov:100.0%, Eval:0.0e+00],MGA_1328	fusA_1
51	sequence010	33770	SNV	C	T	100	LOCUS_13490:p.Val268Met	LOCUS_13490:c.802G>A	Yes	CDS	LOCUS_13490	3-dehydroquinate synthase	A0A0H3FKK5 3-dehydroquinate synthase (Enterobacter aerogenes KCTC 2190) [pid:92.0%, q_cov:100.0%, s_cov:100.0%, Eval:3.3e-190],MGA_1363	aroB
52	sequence010	38732	SNV	T	C	100			-
53	sequence010	49102	SNV	A	G	100	LOCUS_13630:p.Ser269Pro	LOCUS_13630:c.805T>C	Yes	CDS	LOCUS_13630	two-component sensor histidine kinase	WP_015369373.1 two-component sensor histidine kinase (Enterobacter aerogenes KCTC 2190) [pid:95.6%, q_cov:100.0%, s_cov:100.0%, Eval:6.6e-247],MGA_1377	envZ
54	sequence010	55300	SNV	T	C	100	LOCUS_13680:p.Tyr293His	LOCUS_13680:c.877T>C	Yes	CDS	LOCUS_13680	ferrous iron transport protein B	A0A0H3FT77 ferrous iron transport protein B (Enterobacter aerogenes KCTC 2190) [pid:92.5%, q_cov:100.0%, s_cov:100.0%, Eval:0.0e+00],MGA_1382	feoB
55	sequence010	67539	SNV	G	A	100	LOCUS_13780:p.Glu359Lys	LOCUS_13780:c.1075G>A	Yes	CDS	LOCUS_13780	HTH-type transcriptional regulator MalT	A0A0H3FKV9 HTH-type transcriptional regulator MalT (Enterobacter aerogenes KCTC 2190) [pid:92.8%, q_cov:100.0%, s_cov:100.0%, Eval:0.0e+00],MGA_1392	malT
56	sequence011	22690^22691	Insertion	-	C	92.86	LOCUS_14340:p.Ser275fs	LOCUS_14340:c.821dupG	Yes	CDS	LOCUS_14340	RND transporter MFP subunit	WP_013097675.1 RND transporter MFP subunit (Enterobacter cloacae subsp. cloacae ATCC 13047) [pid:59.3%, q_cov:93.0%, s_cov:94.4%, Eval:4.6e-112],MGA_1448	mdtA
57	sequence011	23355	SNV	G	A	100	LOCUS_14340:p.Arg53Cys	LOCUS_14340:c.157C>T	Yes	CDS	LOCUS_14340	RND transporter MFP subunit	WP_013097675.1 RND transporter MFP subunit (Enterobacter cloacae subsp. cloacae ATCC 13047) [pid:59.3%, q_cov:93.0%, s_cov:94.4%, Eval:4.6e-112],MGA_1448	mdtA
58	sequence012	8897	SNV	T	C	100	LOCUS_14610:p.His240Arg	LOCUS_14610:c.719A>G	Yes	CDS	LOCUS_14610	cyclopropane-fatty-acyl-phospholipid synthase	WP_015705219.1 cyclopropane-fatty-acyl-phospholipid synthase (Enterobacter aerogenes KCTC 2190) [pid:93.5%, q_cov:100.0%, s_cov:100.0%, Eval:1.1e-218],MGA_1476
59	sequence012	48116	SNV	C	T	100	LOCUS_15040:p.Val293Ile	LOCUS_15040:c.877G>A	Yes	CDS	LOCUS_15040	MFS transporter	WP_011817233.1 MFS transporter (Yersinia enterocolitica subsp. enterocolitica 8081) [pid:51.3%, q_cov:97.4%, s_cov:81.1%, Eval:2.0e-88],MGA_1519
60	sequence012	58185	SNV	T	C	100			-
61	sequence012	79138	SNV	A	G	95	LOCUS_15340:p.Thr136Ala	LOCUS_15340:c.406A>G	Yes	CDS	LOCUS_15340	GntR family transcriptional regulator	WP_015705561.1 GntR family transcriptional regulator (Enterobacter aerogenes KCTC 2190) [pid:89.1%, q_cov:99.8%, s_cov:99.8%, Eval:1.5e-241],MGA_1549
62	sequence012	92194	SNV	C	T	100	LOCUS_15460:p.Gly61Ser	LOCUS_15460:c.181G>A	Yes	CDS	LOCUS_15460	membrane protein	WP_015705551.1 membrane protein (Enterobacter aerogenes KCTC 2190) [pid:91.3%, q_cov:100.0%, s_cov:100.0%, Eval:2.9e-71],MGA_1561
63	sequence012	130301	SNV	G	A	100	LOCUS_15810:p.Ala230Val	LOCUS_15810:c.689C>T	Yes	CDS	LOCUS_15810	IclR family transcriptional regulator	WP_015705530.1 IclR family transcriptional regulator (Enterobacter aerogenes KCTC 2190) [pid:92.1%, q_cov:100.0%, s_cov:100.0%, Eval:4.4e-132],MGA_1596
64	sequence012	132070^132071	Insertion	-	GG	81.82	LOCUS_15820:p.Pro279fs	LOCUS_15820:c.833_834dupGG	Yes	CDS	LOCUS_15820	muconate cycloisomerase	WP_015705529.1 muconate cycloisomerase (Enterobacter aerogenes KCTC 2190) [pid:94.9%, q_cov:99.7%, s_cov:99.7%, Eval:1.8e-199],MGA_1597
65	sequence012	151514	SNV	A	G	100	LOCUS_16020:p.Val204Ala	LOCUS_16020:c.611T>C	Yes	CDS	LOCUS_16020	peptide ABC transporter permease	WP_015705507.1 peptide ABC transporter permease (Enterobacter aerogenes KCTC 2190) [pid:78.9%, q_cov:99.7%, s_cov:99.7%, Eval:2.5e-135],MGA_1617
66	sequence012	152478	SNV	A	G	100	LOCUS_16030:p.Leu427Pro	LOCUS_16030:c.1280T>C	Yes	CDS	LOCUS_16030	ABC transporter substrate-binding protein	WP_015705506.1 ABC transporter substrate-binding protein (Enterobacter aerogenes KCTC 2190) [pid:88.5%, q_cov:100.0%, s_cov:100.0%, Eval:5.7e-280],MGA_1618
67	sequence012	175167	SNV	A	G	95.83		LOCUS_16280:c.82T>C	No	CDS	LOCUS_16280	hypothetical protein	MGA_1643
68	sequence012	176875	SNV	G	A	100		LOCUS_16300:c.405G>A	No	CDS	LOCUS_16300	hypothetical protein	WP_015366502.1 hypothetical protein (Enterobacter aerogenes KCTC 2190) [pid:90.8%, q_cov:100.0%, s_cov:100.0%, Eval:3.8e-162],MGA_1645
69	sequence012	183889^183890	Insertion	-	A	86.67	LOCUS_16340:p.Thr202fs	LOCUS_16340:c.604dupA	Yes	CDS	LOCUS_16340	protein MgtC	Q8Z2J2 protein MgtC (Salmonella enterica subsp. enterica serovar Typhi str. CT18) [pid:70.0%, q_cov:98.7%, s_cov:96.5%, Eval:2.0e-84],MGA_1649	mgtC
70	sequence012	188328	SNV	T	C	93.75		LOCUS_16370:c.216A>G	No	CDS	LOCUS_16370	LysR family transcriptional regulator	WP_015705486.1 LysR family transcriptional regulator (Enterobacter aerogenes KCTC 2190) [pid:77.1%, q_cov:100.0%, s_cov:100.0%, Eval:2.3e-138],MGA_1652
71	sequence012	203989	SNV	C	T	100			-
72	sequence012	243270	SNV	A	G	94.74	LOCUS_16900:p.Tyr48His	LOCUS_16900:c.142T>C	Yes	CDS	LOCUS_16900	gamma-glutamyltransferase	WP_015705415.1 gamma-glutamyltransferase (Enterobacter aerogenes KCTC 2190) [pid:81.1%, q_cov:99.4%, s_cov:99.6%, Eval:4.1e-251],MGA_1705
73	sequence012	254068^254069	Insertion	-	C	95.65			-
74	sequence012	254822^254823	Insertion	-	G	92.31	LOCUS_17020:p.Asp298fs	LOCUS_17020:c.891dupC	Yes	CDS	LOCUS_17020	FAD/NAD(P) binding domain-containing protein	WP_015705364.1 FAD/NAD(P) binding domain-containing protein (Enterobacter aerogenes KCTC 2190) [pid:68.9%, q_cov:99.6%, s_cov:99.1%, Eval:1.4e-222],MGA_1717
75	sequence012	263568	SNV	G	A	100	LOCUS_17100:p.Ala191Val	LOCUS_17100:c.572C>T	Yes	CDS	LOCUS_17100	LacI family transcriptional regulator	WP_015366285.1 LacI family transcriptional regulator (Enterobacter aerogenes KCTC 2190) [pid:67.1%, q_cov:99.4%, s_cov:99.1%, Eval:1.6e-133],MGA_1725
76	sequence012	277070	SNV	G	A	100		LOCUS_17230:c.1224G>A	No	CDS	LOCUS_17230	transcriptional regulator	WP_000930841.1 transcriptional regulator (Salmonella enterica subsp. enterica serovar Typhi str. CT18) [pid:78.5%, q_cov:99.5%, s_cov:99.8%, Eval:3.9e-190],MGA_1738	pgtA
77	sequence012	297813^297814	Insertion	-	T	92.59	LOCUS_17430:p.Leu352fs	LOCUS_17430:c.1053dupA	Yes	CDS	LOCUS_17430	cytochrome ubiquinol oxidase subunit I	WP_015366505.1 cytochrome ubiquinol oxidase subunit I (Enterobacter aerogenes KCTC 2190) [pid:79.0%, q_cov:97.9%, s_cov:97.7%, Eval:2.9e-224],MGA_1758
78	sequence013	16220	SNV	C	T	100		LOCUS_18070:c.942G>A	No	CDS	LOCUS_18070	long-chain fatty acid transporter	WP_015365534.1 long-chain fatty acid transporter (Enterobacter aerogenes KCTC 2190) [pid:91.6%, q_cov:100.0%, s_cov:100.0%, Eval:3.0e-244],MGA_1823
79	sequence013	71573..71574	Deletion	CG	-	94.74	LOCUS_18590:p.Arg15fs	LOCUS_18590:c.43_44delCG	Yes	CDS	LOCUS_18590	NADH-quinone oxidoreductase subunit A	A0A0H3G3V3 NADH-quinone oxidoreductase subunit A (Enterobacter aerogenes KCTC 2190) [pid:100.0%, q_cov:100.0%, s_cov:80.4%, Eval:1.9e-63],MGA_1875	nuoA
80	sequence013	137815	SNV	C	T	100		LOCUS_19120:c.1722G>A	No	CDS	LOCUS_19120	membrane protein	WP_015706133.1 membrane protein (Enterobacter aerogenes KCTC 2190) [pid:90.8%, q_cov:100.0%, s_cov:100.0%, Eval:0.0e+00],MGA_1928
81	sequence013	211722	SNV	A	G	95.65			-
82	sequence013	227558	SNV	T	C	100		LOCUS_19920:c.66A>G	No	CDS	LOCUS_19920	ribulokinase	WP_015706076.1 ribulokinase (Enterobacter aerogenes KCTC 2190) [pid:88.2%, q_cov:100.0%, s_cov:100.0%, Eval:2.0e-277],MGA_2008
83	sequence014	3559	SNV	C	T	100	LOCUS_20070:p.Gly297Asp	LOCUS_20070:c.890G>A	Yes	CDS	LOCUS_20070	acetyl-CoA acetyltransferase	WP_015705263.1 acetyl-CoA acetyltransferase (Enterobacter aerogenes KCTC 2190) [pid:93.2%, q_cov:100.0%, s_cov:100.0%, Eval:3.0e-208],MGA_2024
84	sequence014	6408	SNV	G	A	100	LOCUS_20100:p.Asp143Asn	LOCUS_20100:c.427G>A	Yes	CDS	LOCUS_20100	IclR family transcriptional regulator	WP_015366809.1 IclR family transcriptional regulator (Enterobacter aerogenes KCTC 2190) [pid:94.4%, q_cov:100.0%, s_cov:100.0%, Eval:4.8e-142],MGA_2027
85	sequence014	8914	SNV	C	T	100		LOCUS_20130:c.390C>T	No	CDS	LOCUS_20130	peptidase M20	WP_015705259.1 peptidase M20 (Enterobacter aerogenes KCTC 2190) [pid:88.5%, q_cov:100.0%, s_cov:100.0%, Eval:3.3e-227],MGA_2030
86	sequence014	14212	SNV	T	C	96	LOCUS_20180:p.Ile30Thr	LOCUS_20180:c.89T>C	Yes	CDS	LOCUS_20180	transcriptional regulator FNR	WP_004862555.1 transcriptional regulator FNR (Enterobacter aerogenes KCTC 2190) [pid:99.6%, q_cov:100.0%, s_cov:100.0%, Eval:9.7e-139],MGA_2035
87	sequence014	41279	SNV	T	C	100	LOCUS_20420:p.Val180Ala	LOCUS_20420:c.539T>C	Yes	CDS	LOCUS_20420	hypothetical protein	WP_015705241.1 hypothetical protein (Enterobacter aerogenes KCTC 2190) [pid:81.4%, q_cov:100.0%, s_cov:100.0%, Eval:2.9e-198],MGA_2059
88	sequence014	58053^58054	Insertion	-	T	92.86			-
89	sequence014	108564	SNV	G	A	94.74	LOCUS_21040:p.Ala216Thr	LOCUS_21040:c.646G>A	Yes	CDS	LOCUS_21040	pyruvate-flavodoxin oxidoreductase	A0A0H3FTF6 pyruvate-flavodoxin oxidoreductase (Enterobacter aerogenes KCTC 2190) [pid:97.3%, q_cov:99.9%, s_cov:99.9%, Eval:0.0e+00],MGA_2121
90	sequence014	152097	Deletion	C	-	95	LOCUS_21450:p.Gly45fs	LOCUS_21450:c.134delG	Yes	CDS	LOCUS_21450	hypothetical protein	WP_013096436.1 hypothetical protein (Enterobacter cloacae subsp. cloacae ATCC 13047) [pid:66.7%, q_cov:85.7%, s_cov:54.5%, Eval:4.1e-10, partial hit],MGA_2162
91	sequence016	19032	SNV	C	T	100	LOCUS_23460:p.Ala72Val	LOCUS_23460:c.215C>T	Yes	CDS	LOCUS_23460	membrane protein	WP_015367534.1 membrane protein (Enterobacter aerogenes KCTC 2190) [pid:78.7%, q_cov:100.0%, s_cov:100.0%, Eval:1.4e-58],MGA_2364
92	sequence016	47541	SNV	C	T	100	LOCUS_23770:p.Ser177Asn	LOCUS_23770:c.530G>A	Yes	CDS	LOCUS_23770	membrane protein	WP_015367501.1 membrane protein (Enterobacter aerogenes KCTC 2190) [pid:82.3%, q_cov:100.0%, s_cov:100.0%, Eval:2.4e-137],MGA_2395
93	sequence016	64665	SNV	C	T	100	LOCUS_23910:p.Ala25Val	LOCUS_23910:c.74C>T	Yes	CDS	LOCUS_23910	DNA translocase FtsK	WP_015704876.1 DNA translocase FtsK (Enterobacter aerogenes KCTC 2190) [pid:72.3%, q_cov:100.0%, s_cov:100.0%, Eval:0.0e+00],MGA_2409
94	sequence016	78934	SNV	A	G	100		LOCUS_24000:c.2262T>C	No	CDS	LOCUS_24000	formate acetyltransferase	WP_015367478.1 formate acetyltransferase (Enterobacter aerogenes KCTC 2190) [pid:98.2%, q_cov:100.0%, s_cov:100.0%, Eval:0.0e+00],MGA_2418
95	sequence016	95360	SNV	C	T	100		LOCUS_24110:c.313C>T	No	CDS	LOCUS_24110	tetraacyldisaccharide 4'-kinase	A0A0H3FQQ4 tetraacyldisaccharide 4'-kinase (Enterobacter aerogenes KCTC 2190) [pid:89.9%, q_cov:100.0%, s_cov:100.0%, Eval:3.9e-168],MGA_2429	lpxK
96	sequence016	129555	SNV	C	T	100	LOCUS_24370:p.Ala7Thr	LOCUS_24370:c.19G>A	Yes	CDS	LOCUS_24370	aliphatic sulfonate ABC transporter substrate-binding protein	WP_015704898.1 aliphatic sulfonate ABC transporter substrate-binding protein (Enterobacter aerogenes KCTC 2190) [pid:86.8%, q_cov:96.9%, s_cov:96.9%, Eval:2.5e-151],MGA_2455
97	sequence016	135983	SNV	C	T	100	LOCUS_24430:p.Pro183Ser	LOCUS_24430:c.547C>T	Yes	CDS	LOCUS_24430	ABC transporter ATPase	WP_015704904.1 ABC transporter ATPase (Enterobacter aerogenes KCTC 2190) [pid:92.6%, q_cov:100.0%, s_cov:100.0%, Eval:0.0e+00],MGA_2461
98	sequence016	155112	SNV	G	A	100	LOCUS_24600:p.Ala32Thr	LOCUS_24600:c.94G>A	Yes	CDS	LOCUS_24600	kinase inhibitor	WP_001386867.1 kinase inhibitor (Escherichia coli O104:H4 str. 2011C-3493) [pid:63.1%, q_cov:96.8%, s_cov:81.4%, Eval:1.9e-55],MGA_2478
99	sequence016	170252	SNV	T	C	100	LOCUS_24750:p.Tyr51Cys	LOCUS_24750:c.152A>G	Yes	CDS	LOCUS_24750	gamma-glutamylputrescine oxidoreductase	WP_015367265.1 gamma-glutamylputrescine oxidoreductase (Enterobacter aerogenes KCTC 2190) [pid:97.9%, q_cov:100.0%, s_cov:100.0%, Eval:6.2e-247],MGA_2493
100	sequence016	221181^221182	Insertion	-	C	91.67	LOCUS_25240:p.Leu75fs	LOCUS_25240:c.222dupG	Yes	CDS	LOCUS_25240	multidrug resistance protein MdtG	A0A0H3FZ57 multidrug resistance protein MdtG (Enterobacter aerogenes KCTC 2190) [pid:90.3%, q_cov:99.0%, s_cov:97.1%, Eval:6.1e-204],MGA_2542	mdtG
101	sequence017	3245	SNV	G	A	100			-
102	sequence020	2694	SNV	A	G	100	LOCUS_25510:p.Ile263Val	LOCUS_25510:c.787A>G	Yes	CDS	LOCUS_25510	stress response kinase A	A0A0H3FUC6 stress response kinase A (Enterobacter aerogenes KCTC 2190) [pid:93.9%, q_cov:100.0%, s_cov:100.0%, Eval:4.7e-185],MGA_2574	srkA
103	sequence020	6014	SNV	C	T	100		LOCUS_25540:c.1125C>T	No	CDS	LOCUS_25540	DNA polymerase I	WP_015703926.1 DNA polymerase I (Enterobacter aerogenes KCTC 2190) [pid:90.9%, q_cov:100.0%, s_cov:100.0%, Eval:0.0e+00],MGA_2577
104	sequence022	49636	SNV	A	G	100	LOCUS_26350:p.Phe189Leu	LOCUS_26350:c.565T>C	Yes	CDS	LOCUS_26350	DNA-binding response regulator	WP_015705978.1 DNA-binding response regulator (Enterobacter aerogenes KCTC 2190) [pid:97.2%, q_cov:100.0%, s_cov:100.0%, Eval:3.1e-116],MGA_2661
105	sequence022	86479^86480	Insertion	-	C	87.1	LOCUS_26700:p.Asp245fs	LOCUS_26700:c.733dupG	Yes	CDS	LOCUS_26700	GGDEF domain-containing protein	WP_013096606.1 GGDEF domain-containing protein (Enterobacter cloacae subsp. cloacae ATCC 13047) [pid:51.2%, q_cov:99.1%, s_cov:99.4%, Eval:1.8e-88],MGA_2696
106	sequence023	8413	SNV	G	A	100	LOCUS_26950:p.Pro120Leu	LOCUS_26950:c.359C>T	Yes	CDS	LOCUS_26950	LysR family transcriptional regulator	WP_013097841.1 LysR family transcriptional regulator (Enterobacter cloacae subsp. cloacae ATCC 13047) [pid:54.9%, q_cov:100.0%, s_cov:98.4%, Eval:1.6e-85],MGA_2721
107	sequence023	12939	SNV	C	T	100		LOCUS_26990:c.693C>T	No	CDS	LOCUS_26990	histidinol-phosphate aminotransferase	A0A0H3FUU2 histidinol-phosphate aminotransferase (Enterobacter aerogenes KCTC 2190) [pid:93.2%, q_cov:100.0%, s_cov:100.0%, Eval:7.3e-187],MGA_2725	hisC
108	sequence023	22778	SNV	T	C	100	LOCUS_27090:p.Lys231Arg	LOCUS_27090:c.692A>G	Yes	CDS	LOCUS_27090	glycosyl transferase	WP_001779971.1 glycosyl transferase (Salmonella enterica subsp. enterica serovar Typhi str. CT18) [pid:52.9%, q_cov:100.0%, s_cov:100.0%, Eval:6.4e-90],MGA_2735
109	sequence023	27077	SNV	T	C	100	LOCUS_27120:p.Thr71Ala	LOCUS_27120:c.211A>G	Yes	CDS	LOCUS_27120	hypothetical protein	WP_010965625.1 sugar ABC transporter ATP-binding protein (Clostridium acetobutylicum ATCC 824) [pid:46.3%, q_cov:98.4%, s_cov:57.8%, Eval:1.8e-60, partial hit],MGA_2738
110	sequence023	39050	Deletion	C	-	100	LOCUS_27220:p.Arg235fs	LOCUS_27220:c.702delG	Yes	CDS	LOCUS_27220	hypothetical protein	MGA_2748
111	sequence023	51635	SNV	G	A	100			-
112	sequence023	55107^55108	Insertion	-	C	88.89			-
113	sequence024	227	SNV	T	C	96.97			-
114	sequence024	1119	SNV	T	G	100			-
115	sequence024	55337	SNV	T	C	100		LOCUS_28000:c.240T>C	No	CDS	LOCUS_28000	phospholipase A	WP_015703985.1 phospholipase A (Enterobacter aerogenes KCTC 2190) [pid:91.7%, q_cov:100.0%, s_cov:100.0%, Eval:6.2e-159],MGA_2827
116	sequence024	56263	SNV	G	A	100	LOCUS_28010:p.Asp80Asn	LOCUS_28010:c.238G>A	Yes	CDS	LOCUS_28010	ATP-dependent DNA helicase RecQ	WP_015368858.1 ATP-dependent DNA helicase RecQ (Enterobacter aerogenes KCTC 2190) [pid:96.1%, q_cov:100.0%, s_cov:100.0%, Eval:0.0e+00],MGA_2828
117	sequence025	72078	SNV	C	T	100	LOCUS_28920:p.Ser343Phe	LOCUS_28920:c.1028C>T	Yes	CDS	LOCUS_28920	MFS transporter	WP_015703337.1 MFS transporter (Enterobacter aerogenes KCTC 2190) [pid:92.5%, q_cov:100.0%, s_cov:100.0%, Eval:8.1e-220],MGA_2919	lacY
118	sequence025	74413	SNV	T	C	100	LOCUS_28940:p.Phe183Leu	LOCUS_28940:c.547T>C	Yes	CDS	LOCUS_28940	glycoporin	WP_015703335.1 glycoporin (Enterobacter aerogenes KCTC 2190) [pid:80.7%, q_cov:100.0%, s_cov:100.0%, Eval:3.2e-217],MGA_2921
119	sequence025	113856	SNV	G	A	100		LOCUS_29260:c.3141G>A	No	CDS	LOCUS_29260	RecBCD enzyme subunit RecB	A0A0H3FLR2 RecBCD enzyme subunit RecB (Enterobacter aerogenes KCTC 2190) [pid:82.9%, q_cov:99.7%, s_cov:99.7%, Eval:0.0e+00],MGA_2953	recB
120	sequence025	120900	SNV	C	T	100	LOCUS_29320:p.Cys193Tyr	LOCUS_29320:c.578G>A	Yes	CDS	LOCUS_29320	GHMP kinase	WP_001201312.1 GHMP kinase (Salmonella enterica subsp. enterica serovar Typhi str. CT18) [pid:68.8%, q_cov:100.0%, s_cov:96.0%, Eval:3.4e-112],MGA_2959	pduX
121	sequence025	146734	SNV	C	G	90.48	LOCUS_29620:p.Ala112Gly	LOCUS_29620:c.335C>G	Yes	CDS	LOCUS_29620	cobalamin biosynthesis protein CbiG	WP_001098913.1 cobalamin biosynthesis protein CbiG (Salmonella enterica subsp. enterica serovar Typhi str. CT18) [pid:81.5%, q_cov:100.0%, s_cov:100.0%, Eval:7.5e-160],MGA_2989	cbiG
122	sequence025	157381	SNV	A	G	100	LOCUS_29740:p.Ile211Val	LOCUS_29740:c.631A>G	Yes	CDS	LOCUS_29740	murein transglycosylase A	WP_015369941.1 murein transglycosylase A (Enterobacter aerogenes KCTC 2190) [pid:96.7%, q_cov:100.0%, s_cov:100.0%, Eval:2.6e-211],MGA_3001	mltA
123	sequence025	181270	SNV	G	A	95.24	LOCUS_29960:p.Ala143Thr	LOCUS_29960:c.427G>A	Yes	CDS	LOCUS_29960	metal ABC transporter substrate-binding protein	WP_011730809.1 metal ABC transporter substrate-binding protein (Mycobacterium smegmatis str. MC2 155) [pid:32.2%, q_cov:97.3%, s_cov:95.3%, Eval:7.3e-38],MGA_3023
124	sequence025	226649	SNV	A	G	100	LOCUS_30330:p.Ser267Gly	LOCUS_30330:c.799A>G	Yes	CDS	LOCUS_30330	tRNA pseudouridine synthase D	A0A0H3FIX6 tRNA pseudouridine synthase D (Enterobacter aerogenes KCTC 2190) [pid:92.8%, q_cov:100.0%, s_cov:100.0%, Eval:1.8e-185],MGA_3060	truD
125	sequence025	231874^231875	Insertion	-	G	77.27	LOCUS_30390:p.Ala144fs	LOCUS_30390:c.429dupC	Yes	CDS	LOCUS_30390	MFS transporter	WP_013098491.1 MFS transporter (Enterobacter cloacae subsp. cloacae ATCC 13047) [pid:59.7%, q_cov:98.2%, s_cov:98.8%, Eval:1.8e-131],MGA_3066
126	sequence025	239022	SNV	T	A	100	LOCUS_30460:p.Lys103*	LOCUS_30460:c.307A>T	Yes	CDS	LOCUS_30460	DNA mismatch repair protein MutS	A0A0H3FJ38 DNA mismatch repair protein MutS (Enterobacter aerogenes KCTC 2190) [pid:96.1%, q_cov:99.9%, s_cov:99.9%, Eval:0.0e+00],MGA_3073	mutS
127	sequence025	250566^250567	Insertion	-	A	95			-
128	sequence025	313686	SNV	A	G	100	LOCUS_31190:p.Asn77Ser	LOCUS_31190:c.230A>G	Yes	CDS	LOCUS_31190	AraC family transcriptional regulator	WP_015370065.1 AraC family transcriptional regulator (Enterobacter aerogenes KCTC 2190) [pid:86.2%, q_cov:99.2%, s_cov:99.2%, Eval:3.7e-125],MGA_3146	soxS
129	sequence025	320704	SNV	C	T	100			-
130	sequence025	339333	SNV	A	G	100	LOCUS_31460:p.Thr139Ala	LOCUS_31460:c.415A>G	Yes	CDS	LOCUS_31460	aldehyde dehydrogenase	WP_015703226.1 aldehyde dehydrogenase (Enterobacter aerogenes KCTC 2190) [pid:92.1%, q_cov:100.0%, s_cov:100.0%, Eval:3.8e-278],MGA_3173
131	sequence025	362451	SNV	C	T	100	LOCUS_31650:p.Ala54Thr	LOCUS_31650:c.160G>A	Yes	CDS	LOCUS_31650	multidrug efflux RND transporter permease subunit OqxB	WP_013096740.1 multidrug efflux RND transporter permease subunit OqxB (Enterobacter cloacae subsp. cloacae ATCC 13047) [pid:92.4%, q_cov:100.0%, s_cov:100.0%, Eval:0.0e+00],MGA_3192	oqxB
132	sequence025	362843	SNV	A	G	100	LOCUS_31660:p.Cys323Arg	LOCUS_31660:c.967T>C	Yes	CDS	LOCUS_31660	MexE family multidrug efflux RND transporter periplasmic adaptor subunit	WP_015367128.1 MexE family multidrug efflux RND transporter periplasmic adaptor subunit (Enterobacter aerogenes KCTC 2190) [pid:86.7%, q_cov:100.0%, s_cov:100.0%, Eval:5.3e-189],MGA_3193	oqxA
133	sequence026	14553	SNV	C	T	100		LOCUS_31980:c.2805C>T	No	CDS	LOCUS_31980	carbamoyl-phosphate synthase (glutamine-hydrolyzing)	A0A0H3FW83 carbamoyl-phosphate synthase (glutamine-hydrolyzing) (Enterobacter aerogenes KCTC 2190) [pid:98.7%, q_cov:100.0%, s_cov:100.0%, Eval:0.0e+00],MGA_3226	carB
134	sequence026	49182	SNV	T	C	100	LOCUS_32260:p.Tyr13His	LOCUS_32260:c.37T>C	Yes	CDS	LOCUS_32260	hypothetical protein	MGA_3254
135	sequence026	72019	SNV	A	G	100	LOCUS_32450:p.Ser261Gly	LOCUS_32450:c.781A>G	Yes	CDS	LOCUS_32450	peptidoglycan glycosyltransferase FtsI	WP_015368251.1 peptidoglycan glycosyltransferase FtsI (Enterobacter aerogenes KCTC 2190) [pid:97.3%, q_cov:100.0%, s_cov:100.0%, Eval:0.0e+00],MGA_3273
136	sequence026	82296	SNV	A	G	100	LOCUS_32530:p.Thr71Ala	LOCUS_32530:c.211A>G	Yes	CDS	LOCUS_32530	D-alanine--D-alanine ligase	A0A0H3FR51 D-alanine--D-alanine ligase (Enterobacter aerogenes KCTC 2190) [pid:94.8%, q_cov:100.0%, s_cov:100.0%, Eval:4.6e-163],MGA_3281	ddl_2
137	sequence027	8652	SNV	G	A	100	LOCUS_33000:p.Ser572Leu	LOCUS_33000:c.1715C>T	Yes	CDS	LOCUS_33000	low affinity potassium transport system protein kup	A0A0H3FPD9 low affinity potassium transport system protein kup (Enterobacter aerogenes KCTC 2190) [pid:97.9%, q_cov:100.0%, s_cov:100.0%, Eval:0.0e+00],MGA_3329	trkD
138	sequence027	29354	SNV	A	G	100	LOCUS_33180:p.Met309Val	LOCUS_33180:c.925A>G	Yes	CDS	LOCUS_33180	glutamine--fructose-6-phosphate aminotransferase [isomerizing]	A0A0H3FU94 glutamine--fructose-6-phosphate aminotransferase [isomerizing] (Enterobacter aerogenes KCTC 2190) [pid:97.2%, q_cov:100.0%, s_cov:100.0%, Eval:0.0e+00],MGA_3347	glmS
139	sequence027	39271..39273	Deletion	GCG	-	86.67	LOCUS_33260:p.Ala235del	LOCUS_33260:c.704_706delCGG	Yes	CDS	LOCUS_33260	glucosamine-6-phosphate deaminase	A0A0H3FU84 glucosamine-6-phosphate deaminase (Enterobacter aerogenes KCTC 2190) [pid:88.7%, q_cov:99.6%, s_cov:99.6%, Eval:7.2e-120],MGA_3355
140	sequence027	81712^81713	Insertion	-	C	95.83			-
141	sequence029	33573	SNV	T	C	100	LOCUS_34330:p.Leu288Pro	LOCUS_34330:c.863T>C	Yes	CDS	LOCUS_34330	fatty acid desaturase	WP_013096170.1 fatty acid desaturase (Enterobacter cloacae subsp. cloacae ATCC 13047) [pid:69.9%, q_cov:92.6%, s_cov:96.6%, Eval:3.1e-131],MGA_3465
142	sequence029	103869	Deletion	T	-	100			-
143	sequence029	109509	SNV	C	T	100	LOCUS_35090:p.Ser888Leu	LOCUS_35090:c.2663C>T	Yes	CDS	LOCUS_35090	nitrite reductase	WP_015705091.1 nitrite reductase (Enterobacter aerogenes KCTC 2190) [pid:82.6%, q_cov:99.9%, s_cov:99.9%, Eval:0.0e+00],MGA_3541
144	sequence029	121013	SNV	A	G	100	LOCUS_35150:p.Tyr475Cys	LOCUS_35150:c.1424A>G	Yes	CDS	LOCUS_35150	nitrate reductase subunit alpha	WP_015705096.1 nitrate reductase subunit alpha (Enterobacter aerogenes KCTC 2190) [pid:98.1%, q_cov:100.0%, s_cov:100.0%, Eval:0.0e+00],MGA_3547
145	sequence031	8690	SNV	C	T	100	LOCUS_35330:p.Asp374Asn	LOCUS_35330:c.1120G>A	Yes	CDS	LOCUS_35330	aldehyde-alcohol dehydrogenase	A0A0H3FVI3 aldehyde-alcohol dehydrogenase (Enterobacter aerogenes KCTC 2190) [pid:97.9%, q_cov:97.3%, s_cov:97.2%, Eval:0.0e+00],MGA_3566
146	sequence031	19459	SNV	G	A	100	LOCUS_35420:p.Pro191Ser	LOCUS_35420:c.571C>T	Yes	CDS	LOCUS_35420	cardiolipin synthase A	A0A0H3FUN6 cardiolipin synthase A (Enterobacter aerogenes KCTC 2190) [pid:96.5%, q_cov:100.0%, s_cov:100.0%, Eval:2.0e-276],MGA_3575	cls
147	sequence031	63751	SNV	G	T	100	LOCUS_35850:p.His39Asn	LOCUS_35850:c.115C>A	Yes	CDS	LOCUS_35850	LysR family transcriptional regulator	WP_004529142.1 LysR family transcriptional regulator (Burkholderia pseudomallei K96243) [pid:58.9%, q_cov:98.0%, s_cov:93.3%, Eval:3.3e-89],MGA_3618
148	sequence031	76135	Deletion	G	-	100	LOCUS_35970:p.Ala68fs	LOCUS_35970:c.202delG	Yes	CDS	LOCUS_35970	FeS cluster assembly protein SufD	WP_015705130.1 FeS cluster assembly protein SufD (Enterobacter aerogenes KCTC 2190) [pid:87.4%, q_cov:99.5%, s_cov:99.5%, Eval:5.8e-213],MGA_3630
149	sequence031	81149	SNV	A	T	100	LOCUS_36020:p.Val273Glu	LOCUS_36020:c.818T>A	Yes	CDS	LOCUS_36020	pyruvate kinase	A0A0H3FZN5 pyruvate kinase (Enterobacter aerogenes KCTC 2190) [pid:98.1%, q_cov:100.0%, s_cov:100.0%, Eval:1.9e-260],MGA_3635
150	sequence031	103455	SNV	G	A	100	LOCUS_36230:p.Arg188Gln	LOCUS_36230:c.563G>A	Yes	CDS	LOCUS_36230	LysR family transcriptional regulator	WP_015705144.1 LysR family transcriptional regulator (Enterobacter aerogenes KCTC 2190) [pid:77.1%, q_cov:100.0%, s_cov:100.0%, Eval:1.6e-128],MGA_3656
151	sequence031	121921	SNV	G	A	100		LOCUS_36420:c.981C>T	No	CDS	LOCUS_36420	multidrug resistance protein MdtM	Q8XFG0 multidrug resistance protein MdtM (Salmonella enterica subsp. enterica serovar Typhi str. CT18) [pid:61.4%, q_cov:95.4%, s_cov:94.4%, Eval:1.5e-141],MGA_3675	mdtM
152	sequence031	129198	SNV	C	T	100		LOCUS_36470:c.990G>A	No	CDS	LOCUS_36470	malate/lactate/ureidoglycolate dehydrogenase	WP_015705181.1 malate/lactate/ureidoglycolate dehydrogenase (Enterobacter aerogenes KCTC 2190) [pid:86.5%, q_cov:97.2%, s_cov:96.1%, Eval:8.9e-180],MGA_3680
153	sequence031	141884	SNV	G	A	100	LOCUS_36590:p.Gly89Arg	LOCUS_36590:c.265G>A	Yes	CDS	LOCUS_36590	cytochrome c-type biogenesis protein CcmE	B7N5F8 cytochrome c-type biogenesis protein CcmE (Escherichia coli UMN026) [pid:69.2%, q_cov:94.1%, s_cov:89.9%, Eval:4.2e-52],MGA_3692	ccmE
154	sequence033	13226	SNV	T	C	100		LOCUS_36750:c.858A>G	No	CDS	LOCUS_36750	hypothetical protein	WP_015704680.1 hypothetical protein (Enterobacter aerogenes KCTC 2190) [pid:94.2%, q_cov:100.0%, s_cov:100.0%, Eval:1.3e-191],MGA_3710
155	sequence033	14353	SNV	C	T	100			-
156	sequence034	38281	SNV	T	C	100	LOCUS_37230:p.Gln184Arg	LOCUS_37230:c.551A>G	Yes	CDS	LOCUS_37230	exodeoxyribonuclease 7 large subunit	A0A0H3FQB1 exodeoxyribonuclease 7 large subunit (Enterobacter aerogenes KCTC 2190) [pid:88.8%, q_cov:98.3%, s_cov:99.6%, Eval:4.9e-229],MGA_3759	xseA
157	sequence034	40936	SNV	A	G	100	LOCUS_37250:p.Asp138Gly	LOCUS_37250:c.413A>G	Yes	CDS	LOCUS_37250	GMP synthase [glutamine-hydrolyzing]	A0A0H3CN87 GMP synthase [glutamine-hydrolyzing] (Enterobacter cloacae subsp. cloacae ATCC 13047) [pid:98.5%, q_cov:100.0%, s_cov:100.0%, Eval:1.5e-306],MGA_3761	guaA
158	sequence034	41693	SNV	A	G	100		LOCUS_37250:c.1170A>G	No	CDS	LOCUS_37250	GMP synthase [glutamine-hydrolyzing]	A0A0H3CN87 GMP synthase [glutamine-hydrolyzing] (Enterobacter cloacae subsp. cloacae ATCC 13047) [pid:98.5%, q_cov:100.0%, s_cov:100.0%, Eval:1.5e-306],MGA_3761	guaA
159	sequence034	43087	SNV	T	C	100		LOCUS_37260:c.978A>G	No	CDS	LOCUS_37260	hypothetical protein	YP_001705192.1 sulfatase family protein (Mycobacterium abscessus) [pid:31.9%, q_cov:59.3%, s_cov:60.0%, Eval:4.6e-34, partial hit],MGA_3762
160	sequence034	46772	SNV	A	G	100			-
161	sequence034	60053	SNV	C	T	100		LOCUS_37390:c.402C>T	No	CDS	LOCUS_37390	uracil/xanthine transporter	WP_015703151.1 uracil/xanthine transporter (Enterobacter aerogenes KCTC 2190) [pid:97.9%, q_cov:100.0%, s_cov:100.0%, Eval:7.4e-232],MGA_3775
162	sequence034	64520	SNV	C	T	100	LOCUS_37430:p.Ala30Thr	LOCUS_37430:c.88G>A	Yes	CDS	LOCUS_37430	beta-barrel assembly-enhancing protease	A0A0H3FIA4 beta-barrel assembly-enhancing protease (Enterobacter aerogenes KCTC 2190) [pid:90.3%, q_cov:100.0%, s_cov:100.0%, Eval:3.8e-251],MGA_3779	bepA
163	sequence034	85288	SNV	G	A	100	LOCUS_37600:p.Arg11Cys	LOCUS_37600:c.31C>T	Yes	CDS	LOCUS_37600	transketolase	A0A0H3FID2 transketolase (Enterobacter aerogenes KCTC 2190) [pid:91.9%, q_cov:100.0%, s_cov:100.0%, Eval:0.0e+00],MGA_3796
164	sequence036	4352	SNV	T	C	100	LOCUS_38180:p.Ser45Gly	LOCUS_38180:c.133A>G	Yes	CDS	LOCUS_38180	DUF805 domain-containing protein	WP_000220882.1 DUF805 domain-containing protein (Escherichia coli O83:H1 str. NRG 857C) [pid:43.5%, q_cov:95.0%, s_cov:95.0%, Eval:2.6e-25],MGA_3855
165	sequence036	38011	SNV	T	C	100	LOCUS_38480:p.Val196Ala	LOCUS_38480:c.587T>C	Yes	CDS	LOCUS_38480	right oriC-binding transcriptional activator	WP_015704329.1 right oriC-binding transcriptional activator (Enterobacter aerogenes KCTC 2190) [pid:92.7%, q_cov:100.0%, s_cov:100.0%, Eval:5.3e-158],MGA_3885
166	sequence036	56957	SNV	G	A	100		LOCUS_38650:c.411C>T	No	CDS	LOCUS_38650	patatin family protein	WP_015368383.1 patatin family protein (Enterobacter aerogenes KCTC 2190) [pid:87.7%, q_cov:100.0%, s_cov:100.0%, Eval:7.2e-182],MGA_3902
167	sequence036	95251	SNV	G	A	96.97	LOCUS_39040:p.Trp386*	LOCUS_39040:c.1158G>A	Yes	CDS	LOCUS_39040	aldolase	WP_015704303.1 aldolase (Enterobacter aerogenes KCTC 2190) [pid:94.1%, q_cov:100.0%, s_cov:100.0%, Eval:7.1e-221],MGA_3941
168	sequence036	141215	SNV	T	C	100	LOCUS_39530:p.Leu648Pro	LOCUS_39530:c.1943T>C	Yes	CDS	LOCUS_39530	choline trimethylamine-lyase	A0A0H3FVR3 choline trimethylamine-lyase (Enterobacter aerogenes KCTC 2190) [pid:97.3%, q_cov:100.0%, s_cov:100.0%, Eval:0.0e+00],MGA_3990	cutC_2
169	sequence037	11274	SNV	C	T	96.55	LOCUS_39770:p.Ala187Thr	LOCUS_39770:c.559G>A	Yes	CDS	LOCUS_39770	two-component sensor histidine kinase	WP_015368938.1 two-component sensor histidine kinase (Enterobacter aerogenes KCTC 2190) [pid:97.8%, q_cov:100.0%, s_cov:100.0%, Eval:2.5e-257],MGA_4015	cpxA
170	sequence039	4124	SNV	C	T	100	LOCUS_40030:p.Val122Ile	LOCUS_40030:c.364G>A	Yes	CDS	LOCUS_40030	aspartate 1-decarboxylase	A0A0H3FWM4 aspartate 1-decarboxylase (Enterobacter aerogenes KCTC 2190) [pid:95.2%, q_cov:100.0%, s_cov:99.2%, Eval:1.3e-64],MGA_4045	panD
171	sequence039	35191	SNV	C	T	100	LOCUS_40300:p.Gln568*	LOCUS_40300:c.1702C>T	Yes	CDS	LOCUS_40300	ferrichrome porin FhuA	WP_015704432.1 ferrichrome porin FhuA (Enterobacter aerogenes KCTC 2190) [pid:91.3%, q_cov:100.0%, s_cov:100.0%, Eval:0.0e+00],MGA_4072
172	sequence041	26518	SNV	T	C	100	LOCUS_41450:p.Val110Ala	LOCUS_41450:c.329T>C	Yes	CDS	LOCUS_41450	dihydrodipicolinate synthase family protein	WP_015705319.1 dihydrodipicolinate synthase family protein (Enterobacter aerogenes KCTC 2190) [pid:85.0%, q_cov:99.7%, s_cov:99.7%, Eval:4.4e-139],MGA_4189
173	sequence043	4355	SNV	C	T	100		LOCUS_42570:c.156C>T	No	CDS	LOCUS_42570	glutamate 5-kinase	A0A0H3FPF8 glutamate 5-kinase (Enterobacter aerogenes KCTC 2190) [pid:98.4%, q_cov:100.0%, s_cov:100.0%, Eval:1.3e-202],MGA_4303	proB
174	sequence043	23675	SNV	T	C	100		LOCUS_42740:c.924A>G	No	CDS	LOCUS_42740	helix-turn-helix transcriptional regulator	WP_003120314.1 helix-turn-helix transcriptional regulator (Pseudomonas aeruginosa PAO1) [pid:26.2%, q_cov:99.3%, s_cov:92.2%, Eval:2.8e-69],MGA_4320
175	sequence043	39759	SNV	A	G	97.14	LOCUS_42900:p.Thr445Ala	LOCUS_42900:c.1333A>G	Yes	CDS	LOCUS_42900	GABA permease	WP_015704496.1 GABA permease (Enterobacter aerogenes KCTC 2190) [pid:95.9%, q_cov:99.8%, s_cov:100.0%, Eval:1.9e-257],MGA_4336
176	sequence043	69251	SNV	T	C	100	LOCUS_43210:p.Ser129Pro	LOCUS_43210:c.385T>C	Yes	CDS	LOCUS_43210	LysR family transcriptional regulator	WP_015704461.1 LysR family transcriptional regulator (Enterobacter aerogenes KCTC 2190) [pid:91.3%, q_cov:99.7%, s_cov:100.0%, Eval:6.7e-151],MGA_4367
177	sequence044	4456	SNV	G	A	100	LOCUS_43270:p.Ala51Val	LOCUS_43270:c.152C>T	Yes	CDS	LOCUS_43270	GntR family transcriptional regulator	WP_015703622.1 GntR family transcriptional regulator (Enterobacter aerogenes KCTC 2190) [pid:86.1%, q_cov:100.0%, s_cov:100.0%, Eval:2.2e-95],MGA_4375
178	sequence044	12018	SNV	T	C	100	LOCUS_43350:p.Val267Ala	LOCUS_43350:c.800T>C	Yes	CDS	LOCUS_43350	transcriptional regulator	WP_015703623.1 transcriptional regulator (Enterobacter aerogenes KCTC 2190) [pid:94.5%, q_cov:100.0%, s_cov:100.0%, Eval:2.2e-165],MGA_4383
179	sequence045	4244	SNV	G	A	100	LOCUS_43620:p.Arg73Gln	LOCUS_43620:c.218G>A	Yes	CDS	LOCUS_43620	hypothetical protein	WP_015369090.1 hypothetical protein (Enterobacter aerogenes KCTC 2190) [pid:92.9%, q_cov:100.0%, s_cov:100.0%, Eval:1.3e-88],MGA_4410
180	sequence047	505	SNV	C	T	100		LOCUS_44250:c.342G>A	No	CDS	LOCUS_44250	NAD(P)H nitroreductase	WP_015705782.1 NAD(P)H nitroreductase (Enterobacter aerogenes KCTC 2190) [pid:86.4%, q_cov:96.2%, s_cov:96.2%, Eval:1.1e-83],MGA_4475
181	sequence050	28208	Deletion	C	-	100	LOCUS_45810:p.Ala373fs	LOCUS_45810:c.1117delG	Yes	CDS	LOCUS_45810	MFS transporter	WP_013529928.1 MFS transporter (Mesorhizobium ciceri biovar biserrulae WSM1271) [pid:40.7%, q_cov:94.3%, s_cov:94.3%, Eval:2.5e-91],MGA_4632
182	sequence050	28598^28599	Insertion	-	C	84.21	LOCUS_45810:p.Leu243fs	LOCUS_45810:c.726dupG	Yes	CDS	LOCUS_45810	MFS transporter	WP_013529928.1 MFS transporter (Mesorhizobium ciceri biovar biserrulae WSM1271) [pid:40.7%, q_cov:94.3%, s_cov:94.3%, Eval:2.5e-91],MGA_4632
183	sequence050	39724	Deletion	C	-	95.65	LOCUS_45900:p.Tyr47fs	LOCUS_45900:c.138delG	Yes	CDS	LOCUS_45900	ABC transporter substrate-binding protein	WP_011082923.1 ABC transporter substrate-binding protein (Bradyrhizobium diazoefficiens USDA 110) [pid:39.0%, q_cov:93.6%, s_cov:92.6%, Eval:3.7e-57],MGA_4641
184	sequence050	49924	SNV	T	C	100		LOCUS_46010:c.279A>G	No	CDS	LOCUS_46010	chromate transporter	WP_008460270.1 chromate transporter (Enterobacter cloacae subsp. cloacae ATCC 13047) [pid:72.5%, q_cov:98.2%, s_cov:86.3%, Eval:6.2e-169],MGA_4652
185	sequence053	3666	SNV	C	T	96.55	LOCUS_46350:p.Gly61Asp	LOCUS_46350:c.182G>A	Yes	CDS	LOCUS_46350	phosphonates import ATP-binding protein PhnC	A0A0H3FSE1 phosphonates import ATP-binding protein PhnC (Enterobacter aerogenes KCTC 2190) [pid:88.2%, q_cov:100.0%, s_cov:100.0%, Eval:1.2e-138],MGA_4686	phnC
186	sequence055	18464	SNV	C	T	100	LOCUS_46910:p.Val48Ile	LOCUS_46910:c.142G>A	Yes	CDS	LOCUS_46910	Trk system potassium transport protein TrkA	WP_015369435.1 Trk system potassium transport protein TrkA (Enterobacter aerogenes KCTC 2190) [pid:98.3%, q_cov:100.0%, s_cov:100.0%, Eval:1.1e-252],MGA_4743	trkA
187	sequence056	2001	SNV	C	T	98.63	LOCUS_47030:p.Arg102Trp	LOCUS_47030:c.304C>T	Yes	CDS	LOCUS_47030	aminoglycoside N(6')-acetyltransferase	WP_011142411.1 aminoglycoside N(6')-acetyltransferase (Gloeobacter violaceus PCC 7421) [pid:51.2%, q_cov:84.9%, s_cov:96.5%, Eval:3.4e-39],MGA_4755
188	sequence061	21286	SNV	A	G	100			-
189	sequence061	23962	SNV	G	A	100			-
190	sequence062	7577	SNV	G	A	100	LOCUS_47720:p.Pro118Ser	LOCUS_47720:c.352C>T	Yes	CDS	LOCUS_47720	DNA-binding transcriptional regulator OxyR	WP_015368909.1 DNA-binding transcriptional regulator OxyR (Enterobacter aerogenes KCTC 2190) [pid:97.7%, q_cov:100.0%, s_cov:100.0%, Eval:2.0e-171],MGA_4828
191	sequence062	8444	SNV	T	C	100	LOCUS_47730:p.Tyr373Cys	LOCUS_47730:c.1118A>G	Yes	CDS	LOCUS_47730	argininosuccinate lyase	Q8Z311 argininosuccinate lyase (Salmonella enterica subsp. enterica serovar Typhi str. CT18) [pid:93.4%, q_cov:100.0%, s_cov:99.8%, Eval:7.0e-244],MGA_4829	argH
192	sequence062	17160	SNV	G	A	97.44		LOCUS_47790:c.696G>A	No	CDS	LOCUS_47790	AraC family transcriptional regulator	WP_015703954.1 AraC family transcriptional regulator (Enterobacter aerogenes KCTC 2190) [pid:80.9%, q_cov:98.6%, s_cov:99.3%, Eval:5.9e-133],MGA_4835
193	sequence063	24185^24186	Insertion	-	G	92.31	LOCUS_48070:p.Glu63fs	LOCUS_48070:c.185dupG	Yes	CDS	LOCUS_48070	pseudouridine synthase	A0A0H3FII1 pseudouridine synthase (Enterobacter aerogenes KCTC 2190) [pid:93.9%, q_cov:100.0%, s_cov:100.0%, Eval:5.9e-180],MGA_4864	rluD
194	sequence063	25078	SNV	A	G	100	LOCUS_48080:p.Asp32Gly	LOCUS_48080:c.95A>G	Yes	CDS	LOCUS_48080	laccase domain protein	A0A0H3FQI7 laccase domain protein (Enterobacter aerogenes KCTC 2190) [pid:89.3%, q_cov:100.0%, s_cov:100.0%, Eval:9.1e-126],MGA_4865
195	sequence064	5678	SNV	T	C	100	LOCUS_48120:p.Leu491Pro	LOCUS_48120:c.1472T>C	Yes	CDS	LOCUS_48120	glycoside hydrolase 43 family protein	WP_015705650.1 glycoside hydrolase 43 family protein (Enterobacter aerogenes KCTC 2190) [pid:89.4%, q_cov:99.6%, s_cov:99.6%, Eval:4.7e-309],MGA_4870
196	sequence064	12167	SNV	A	G	100			-
197	sequence067	48	SNV	A	G	100			-
198	sequence070	4155	SNV	T	C	100		LOCUS_48590:c.186T>C	No	CDS	LOCUS_48590	ABC transporter permease	WP_015704228.1 ABC transporter permease (Enterobacter aerogenes KCTC 2190) [pid:94.2%, q_cov:100.0%, s_cov:100.0%, Eval:8.2e-162],MGA_4923
199	sequence077	2885	SNV	T	C	98.55			-
200	sequence082	5339	SNV	G	T	100	LOCUS_49200:p.Leu88Ile	LOCUS_49200:c.262C>A	Yes	CDS	LOCUS_49200	thymidylate synthase	Q934U8 thymidylate synthase (Salmonella enterica subsp. enterica serovar Typhi str. CT18) [pid:78.5%, q_cov:100.0%, s_cov:98.9%, Eval:6.5e-178],MGA_4996	thyA_2
201	sequence082	9119	SNV	A	G	90.91		LOCUS_49230:c.1206T>C	No	CDS	LOCUS_49230	ribonucleoside-diphosphate reductase	Q934U5 ribonucleoside-diphosphate reductase (Salmonella enterica subsp. enterica serovar Typhi str. CT18) [pid:93.0%, q_cov:100.0%, s_cov:100.0%, Eval:0.0e+00],MGA_4999
202	sequence089	15348	SNV	A	G	100	LOCUS_49390:p.Thr226Ala	LOCUS_49390:c.676A>G	Yes	CDS	LOCUS_49390	ABC transporter permease	WP_015366800.1 ABC transporter permease (Enterobacter aerogenes KCTC 2190) [pid:91.4%, q_cov:100.0%, s_cov:95.4%, Eval:1.6e-254],MGA_5023
203	sequence100	16905	SNV	C	T	100			-
204	sequence138	466	SNV	A	C	100			-
205	sequence138	474	SNV	G	T	100			-
