# Supplementary material for: Emergence of the Novel Aminoglycoside Acetyltransferase Variant aac(6′)-Ib-D179Y and Acquisition of Colistin Heteroresistance in Carbapenem-Resistant Klebsiella pneumoniae Due to a Disrupting Mutation in the DNA Repair Enzyme MutS
Source: mBio. 2020 Dec 22;11(6):e01954-20. doi: 10.1128/mBio.01954-20 (PMC8534291; doi:10.1128/mBio.01954-20)
Supplement: TABLE S3 [file mbio.01954-20-st003.xlsx]

## Sheet: TableS3-1
Table S3-1. Non-synonymous mutations occurred in SMKP03-derived colistin-resistant mutant, SMKP03CST-1
sequences	Region	Type	Reference	Allele	Frequency	Amino acid change	Coding region change in longest transcript	Non-synonymous	type (annotation_CDS)	ID (annotation_CDS)	product (annotation_CDS)	note (annotation_CDS)	gene (annotation_CDS)
sequence010	81585	SNV	A	G	100	LOCUS_02720:p.*386Trp	LOCUS_02720:c.1158A>G	Yes	CDS	LOCUS_02720	aldolase	WP_015704303.1 aldolase (Enterobacter aerogenes KCTC 2190) [pid:94.5%, q_cov:100.0%, s_cov:94.8%, Eval:1.2e-209],MGA_286
sequence016	62493	SNV	C	T	100	LOCUS_05850:p.Ala71Thr	LOCUS_05850:c.211G>A	Yes	CDS	LOCUS_05850	D-alanine--D-alanine ligase	A0A0H3FR51 D-alanine--D-alanine ligase (Enterobacter aerogenes KCTC 2190) [pid:94.4%, q_cov:100.0%, s_cov:100.0%, Eval:1.7e-162],MGA_607	ddl
sequence016	76413	SNV	A	G	100	LOCUS_05970:p.Leu188Pro	LOCUS_05970:c.563T>C	Yes	CDS	LOCUS_05970	DNA-binding transcriptional regulator FruR	WP_015704397.1 DNA-binding transcriptional regulator FruR (Enterobacter aerogenes KCTC 2190) [pid:97.0%, q_cov:100.0%, s_cov:100.0%, Eval:2.8e-185],MGA_619
sequence018	1829^1830	Insertion	-	C	91.3793	LOCUS_06290:p.Ala32fs	LOCUS_06290:c.94dupG	Yes	CDS	LOCUS_06290	hypothetical protein	MGA_654
sequence025	15506	SNV	G	T	70.6897	LOCUS_07670:p.Asp377Glu	LOCUS_07670:c.1131C>A	Yes	CDS	LOCUS_07670	lysine--tRNA ligase	A0A0H3FKZ8 lysine--tRNA ligase (Enterobacter aerogenes KCTC 2190) [pid:96.8%, q_cov:100.0%, s_cov:100.0%, Eval:4.6e-284],MGA_800	lysS
sequence035	5990^5991	Insertion	-	AT	100	LOCUS_09690:p.Pro101fs	LOCUS_09690:c.301_302insAT	Yes	CDS	LOCUS_09690	hypothetical protein	WP_001201312.1 GHMP kinase (Salmonella enterica subsp. enterica serovar Typhi str. CT18) [pid:67.0%, q_cov:93.5%, s_cov:33.3%, Eval:2.6e-33, partial hit],frameshifted, insertion at around 5991,MGA_1015
sequence035	111463	SNV	G	A	100	LOCUS_10700:p.Gly267Ser	LOCUS_10700:c.799G>A	Yes	CDS	LOCUS_10700	tRNA pseudouridine synthase D	A0A0H3FIX6 tRNA pseudouridine synthase D (Enterobacter aerogenes KCTC 2190) [pid:92.6%, q_cov:100.0%, s_cov:100.0%, Eval:5.1e-185],MGA_1116	truD
sequence037	6386	SNV	C	T	100	LOCUS_10840:p.Arg166Gln	LOCUS_10840:c.497G>A	Yes	CDS	LOCUS_10840	exodeoxyribonuclease 7 large subunit	A0A0H3FQB1 exodeoxyribonuclease 7 large subunit (Enterobacter aerogenes KCTC 2190) [pid:87.9%, q_cov:98.2%, s_cov:95.6%, Eval:4.9e-218],MGA_1133	xseA
sequence037	26215	SNV	C	T	100	LOCUS_10980:p.His278Tyr	LOCUS_10980:c.832C>T	Yes	CDS	LOCUS_10980	6-phospho-beta-glucosidase	WP_015703152.1 6-phospho-beta-glucosidase (Enterobacter aerogenes KCTC 2190) [pid:92.9%, q_cov:99.8%, s_cov:100.0%, Eval:2.9e-272],MGA_1147	celA
sequence039	23189	SNV	C	T	100	LOCUS_11850:p.Pro254Leu	LOCUS_11850:c.761C>T	Yes	CDS	LOCUS_11850	TonB-dependent receptor	WP_015703276.1 TonB-dependent receptor (Enterobacter aerogenes KCTC 2190) [pid:87.9%, q_cov:100.0%, s_cov:100.0%, Eval:0.0e+00],MGA_1238
sequence040	14053	SNV	T	G	100	LOCUS_12160:p.Thr433Pro	LOCUS_12160:c.1297A>C	Yes	CDS	LOCUS_12160	L-seryl-tRNA(Sec) selenium transferase	A0A0H3FL45 L-seryl-tRNA(Sec) selenium transferase (Enterobacter aerogenes KCTC 2190) [pid:82.3%, q_cov:100.0%, s_cov:100.0%, Eval:2.9e-213],MGA_1271	selA
sequence040	14055..14056	MNV	GC	CA	100	LOCUS_12160:p.Ala432Cys	LOCUS_12160:c.1294_1295delinsTG	Yes	CDS	LOCUS_12160	L-seryl-tRNA(Sec) selenium transferase	A0A0H3FL45 L-seryl-tRNA(Sec) selenium transferase (Enterobacter aerogenes KCTC 2190) [pid:82.3%, q_cov:100.0%, s_cov:100.0%, Eval:2.9e-213],MGA_1271	selA
sequence040	14061	SNV	T	A	100	LOCUS_12160:p.Gln430Leu	LOCUS_12160:c.1289A>T	Yes	CDS	LOCUS_12160	L-seryl-tRNA(Sec) selenium transferase	A0A0H3FL45 L-seryl-tRNA(Sec) selenium transferase (Enterobacter aerogenes KCTC 2190) [pid:82.3%, q_cov:100.0%, s_cov:100.0%, Eval:2.9e-213],MGA_1271	selA
sequence040	14063..14065	MNV	GAG	CGC	100	LOCUS_12160:p.Leu429Ala	LOCUS_12160:c.1285_1287delinsGCG	Yes	CDS	LOCUS_12160	L-seryl-tRNA(Sec) selenium transferase	A0A0H3FL45 L-seryl-tRNA(Sec) selenium transferase (Enterobacter aerogenes KCTC 2190) [pid:82.3%, q_cov:100.0%, s_cov:100.0%, Eval:2.9e-213],MGA_1271	selA
sequence041	131599^131600	Insertion	-	C	96.1538	LOCUS_14060:p.Pro140fs	LOCUS_14060:c.416dupC	Yes	CDS	LOCUS_14060	hypothetical protein	WP_001256906.1 glycerol dehydratase large subunit (Escherichia coli UMN026) [pid:60.3%, q_cov:71.2%, s_cov:25.5%, Eval:2.9e-43, partial hit],frameshifted, deletion at around 131604,MGA_1462
sequence042	13309^13310	Insertion	-	C	84.2105	LOCUS_14220:p.Glu5fs	LOCUS_14220:c.12dupC	Yes	CDS	LOCUS_14220	hydrolase	WP_015703647.1 hydrolase (Enterobacter aerogenes KCTC 2190) [pid:95.1%, q_cov:98.8%, s_cov:96.5%, Eval:2.9e-190],MGA_1480
sequence043	21656^21657	Insertion	-	C	100	LOCUS_14700:p.Leu74fs	LOCUS_14700:c.220dupC	Yes	CDS	LOCUS_14700	fimbrial assembly chaperone	WP_013097474.1 fimbrial assembly chaperone (Enterobacter cloacae subsp. cloacae ATCC 13047) [pid:46.8%, q_cov:94.7%, s_cov:95.1%, Eval:2.7e-49],MGA_1530
sequence045	3821	SNV	G	A	100	LOCUS_15030:p.Trp269*	LOCUS_15030:c.806G>A	Yes	CDS	LOCUS_15030	hypothetical protein	WP_015705823.1 membrane protein (Enterobacter aerogenes KCTC 2190) [pid:46.4%, q_cov:94.9%, s_cov:63.6%, Eval:3.6e-75, partial hit],frameshifted, insertion at around 3033, deletion at around 2991,MGA_1567
sequence047	6280	SNV	C	T	100	LOCUS_15250:p.Ala56Val	LOCUS_15250:c.167C>T	Yes	CDS	LOCUS_15250	L,D-transpeptidase	WP_015365885.1 L,D-transpeptidase (Enterobacter aerogenes KCTC 2190) [pid:84.9%, q_cov:99.7%, s_cov:99.7%, Eval:8.9e-154],MGA_1593
sequence050	65803	SNV	T	C	100	LOCUS_16250:p.Gln520Arg	LOCUS_16250:c.1559A>G	Yes	CDS	LOCUS_16250	macrolide export ATP-binding/permease protein MacB	A0A0H3FQM8 macrolide export ATP-binding/permease protein MacB (Enterobacter aerogenes KCTC 2190) [pid:88.4%, q_cov:100.0%, s_cov:100.0%, Eval:0.0e+00],MGA_1697	macB
sequence050	80520	SNV	G	A	100	LOCUS_16380:p.Gly81Ser	LOCUS_16380:c.241G>A	Yes	CDS	LOCUS_16380	hypothetical protein	WP_015367508.1 hypothetical protein (Enterobacter aerogenes KCTC 2190) [pid:95.2%, q_cov:99.7%, s_cov:99.7%, Eval:1.1e-189],MGA_1710
sequence050	100547	SNV	A	G	100	LOCUS_16600:p.Val72Ala	LOCUS_16600:c.215T>C	Yes	CDS	LOCUS_16600	membrane protein	WP_015367534.1 membrane protein (Enterobacter aerogenes KCTC 2190) [pid:78.0%, q_cov:100.0%, s_cov:100.0%, Eval:4.0e-58],MGA_1732
sequence056	872	SNV	T	A	100	LOCUS_17970:p.Leu131Met	LOCUS_17970:c.391T>A	Yes	CDS	LOCUS_17970	hypothetical protein	WP_015703615.1 hypothetical protein (Enterobacter aerogenes KCTC 2190) [pid:49.6%, q_cov:64.9%, s_cov:56.5%, Eval:2.8e-28, partial hit],MGA_1880
sequence056	874	SNV	G	C	100	LOCUS_17970:p.Leu131Phe	LOCUS_17970:c.393G>C	Yes	CDS	LOCUS_17970	hypothetical protein	WP_015703615.1 hypothetical protein (Enterobacter aerogenes KCTC 2190) [pid:49.6%, q_cov:64.9%, s_cov:56.5%, Eval:2.8e-28, partial hit],MGA_1880
sequence058	5064	SNV	G	A	100	LOCUS_18590:p.Ala1044Val	LOCUS_18590:c.3131C>T	Yes	CDS	LOCUS_18590	methionine synthase	WP_015704023.1 methionine synthase (Enterobacter aerogenes KCTC 2190) [pid:96.2%, q_cov:100.0%, s_cov:100.0%, Eval:0.0e+00],MGA_1945	metH
sequence076	8276	Deletion	C	-	97.0588	LOCUS_21230:p.Ala131fs	LOCUS_21230:c.391delG	Yes	CDS	LOCUS_21230	hypothetical protein	A0A0H3FM81 putative L-aspartate dehydrogenase (Enterobacter aerogenes KCTC 2190) [pid:93.1%, q_cov:99.2%, s_cov:51.2%, Eval:4.5e-62, partial hit],frameshifted, insertion at around 8276,MGA_2238
sequence076	102326	SNV	G	A	100	LOCUS_22210:p.Arg15Cys	LOCUS_22210:c.43C>T	Yes	CDS	LOCUS_22210	hypothetical protein	MGA_2336
sequence078	1207	SNV	C	T	100	LOCUS_22890:p.Trp78*	LOCUS_22890:c.234G>A	Yes	CDS	LOCUS_22890	L-alanine exporter AlaE	A0A0H3FK84 L-alanine exporter AlaE (Enterobacter aerogenes KCTC 2190) [pid:87.9%, q_cov:100.0%, s_cov:100.0%, Eval:3.2e-70],MGA_2405	alaE
sequence078	9005	SNV	G	A	100	LOCUS_22980:p.Ala139Thr	LOCUS_22980:c.415G>A	Yes	CDS	LOCUS_22980	aldehyde dehydrogenase	WP_015703226.1 aldehyde dehydrogenase (Enterobacter aerogenes KCTC 2190) [pid:91.9%, q_cov:100.0%, s_cov:100.0%, Eval:1.4e-277],MGA_2414
sequence088	8025	SNV	G	A	100	LOCUS_25250:p.Arg287His	LOCUS_25250:c.860G>A	Yes	CDS	LOCUS_25250	2-dehydropantoate 2-reductase	A0A0H3FS01 2-dehydropantoate 2-reductase (Enterobacter aerogenes KCTC 2190) [pid:84.2%, q_cov:100.0%, s_cov:100.0%, Eval:2.0e-150],MGA_2657
sequence117	3627	SNV	C	T	100	LOCUS_29320:p.Gly32Asp	LOCUS_29320:c.95G>A	Yes	CDS	LOCUS_29320	laccase domain protein	A0A0H3FQI7 laccase domain protein (Enterobacter aerogenes KCTC 2190) [pid:88.9%, q_cov:100.0%, s_cov:100.0%, Eval:5.9e-125],MGA_3107
sequence122	2184	SNV	T	C	100	LOCUS_29860:p.His125Arg	LOCUS_29860:c.374A>G	Yes	CDS	LOCUS_29860	MFS transporter	WP_015704682.1 MFS transporter (Enterobacter aerogenes KCTC 2190) [pid:86.5%, q_cov:100.0%, s_cov:100.0%, Eval:1.8e-229],MGA_3167
sequence133	37038	SNV	C	T	100	LOCUS_31290:p.Pro129Ser	LOCUS_31290:c.385C>T	Yes	CDS	LOCUS_31290	LysR family transcriptional regulator	WP_015704461.1 LysR family transcriptional regulator (Enterobacter aerogenes KCTC 2190) [pid:91.0%, q_cov:99.7%, s_cov:100.0%, Eval:2.5e-150],MGA_3325
sequence157	11989..11990	MNV	AA	TC	70.5882	LOCUS_34270:p.Glu529Val	LOCUS_34270:c.1586_1587delinsTC	Yes	CDS	LOCUS_34270	Cu+ exporting ATPase	WP_015704620.1 Cu+ exporting ATPase (Enterobacter aerogenes KCTC 2190) [pid:76.3%, q_cov:99.9%, s_cov:99.6%, Eval:0.0e+00],MGA_3660	copA
sequence157	11994	SNV	A	C	70.5882	LOCUS_34270:p.Lys531Gln	LOCUS_34270:c.1591A>C	Yes	CDS	LOCUS_34270	Cu+ exporting ATPase	WP_015704620.1 Cu+ exporting ATPase (Enterobacter aerogenes KCTC 2190) [pid:76.3%, q_cov:99.9%, s_cov:99.6%, Eval:0.0e+00],MGA_3660	copA
sequence173	40516	SNV	A	G	100	LOCUS_36650:p.Tyr230Cys	LOCUS_36650:c.689A>G	Yes	CDS	LOCUS_36650	transcriptional regulatory protein OmpR	P0AA18 transcriptional regulatory protein OmpR (Escherichia coli O157:H7 str. Sakai) [pid:100.0%, q_cov:100.0%, s_cov:100.0%, Eval:1.3e-132],MGA_3920	ompR
sequence177	7497	Deletion	T	-	100	LOCUS_37000:p.Gly111fs	LOCUS_37000:c.330delT	Yes	CDS	LOCUS_37000	hypothetical protein	WP_015705299.1 D-mannonate oxidoreductase (Enterobacter aerogenes KCTC 2190) [pid:84.8%, q_cov:92.1%, s_cov:21.6%, Eval:2.2e-45, partial hit],frameshifted, insertion at around 6989,7023,MGA_3961
sequence180	4591	SNV	G	A	100	LOCUS_37260:p.Cys229Tyr	LOCUS_37260:c.686G>A	Yes	CDS	LOCUS_37260	D-alanyl-D-alanine-carboxypeptidase/endopeptidase AmpH	WP_015368035.1 D-alanyl-D-alanine-carboxypeptidase/endopeptidase AmpH (Enterobacter aerogenes KCTC 2190) [pid:92.5%, q_cov:100.0%, s_cov:100.0%, Eval:5.3e-210],MGA_3992
sequence183	4802	SNV	T	A	100	LOCUS_37470:p.Ile53Asn	LOCUS_37470:c.158T>A	Yes	CDS	LOCUS_37470	malate/lactate/ureidoglycolate dehydrogenase	WP_015705181.1 malate/lactate/ureidoglycolate dehydrogenase (Enterobacter aerogenes KCTC 2190) [pid:86.5%, q_cov:97.2%, s_cov:96.1%, Eval:8.9e-180],MGA_4017
sequence212	3246	SNV	C	T	100	LOCUS_39290:p.Glu82Lys	LOCUS_39290:c.244G>A	Yes	CDS	LOCUS_39290	two-component system response regulator PhoP	WP_015367146.1 two-component system response regulator PhoP (Enterobacter aerogenes KCTC 2190) [pid:95.1%, q_cov:100.0%, s_cov:99.6%, Eval:6.0e-118],MGA_4245	phoP
sequence214	15672	SNV	T	C	100	LOCUS_39660:p.Phe77Leu	LOCUS_39660:c.229T>C	Yes	CDS	LOCUS_39660	NADH-quinone oxidoreductase subunit H	A0A0H3FVE0 NADH-quinone oxidoreductase subunit H (Enterobacter aerogenes KCTC 2190) [pid:96.3%, q_cov:100.0%, s_cov:100.0%, Eval:5.3e-181],MGA_4286	nuoH
sequence227	4554	SNV	C	G	100	LOCUS_40140:p.Glu371Gln	LOCUS_40140:c.1111G>C	Yes	CDS	LOCUS_40140	cytochrome bd-I ubiquinol oxidase subunit I	WP_015367666.1 cytochrome bd-I ubiquinol oxidase subunit I (Enterobacter aerogenes KCTC 2190) [pid:98.1%, q_cov:100.0%, s_cov:100.0%, Eval:5.8e-298],MGA_4357
sequence299	1005	SNV	A	G	100	LOCUS_43820:p.Val275Ala	LOCUS_43820:c.824T>C	Yes	CDS	LOCUS_43820	60 kDa chaperonin	O66198 60 kDa chaperonin (Enterobacter aerogenes KCTC 2190) [pid:94.4%, q_cov:97.1%, s_cov:97.1%, Eval:1.8e-276],MGA_4826	groL
sequence335	2316	SNV	A	G	100	LOCUS_44570:p.Ser115Pro	LOCUS_44570:c.343T>C	Yes	CDS	LOCUS_44570	nitrate transporter component	WP_015705089.1 nitrate transporter component (Enterobacter aerogenes KCTC 2190) [pid:79.2%, q_cov:100.0%, s_cov:100.0%, Eval:1.4e-195],MGA_4949
sequence410	4500	SNV	G	A	100	LOCUS_45280:p.Ala110Val	LOCUS_45280:c.329C>T	Yes	CDS	LOCUS_45280	dihydrodipicolinate synthase family protein	WP_015705319.1 dihydrodipicolinate synthase family protein (Enterobacter aerogenes KCTC 2190) [pid:84.6%, q_cov:99.7%, s_cov:99.7%, Eval:1.3e-138],MGA_5126
sequence452	256	SNV	T	C	100	LOCUS_45590:p.Tyr48His	LOCUS_45590:c.142T>C	Yes	CDS	LOCUS_45590	hypothetical protein	WP_000920226.1 hypothetical protein (Yersinia pestis CO92) [pid:84.1%, q_cov:100.0%, s_cov:100.0%, Eval:1.9e-36],MGA_5213

## Sheet: TableS3-2
Table S3-2. Non-synonymous mutations occurred in SMKP03-derived colistin-resistant mutant, SMKP03CST-2
Chromosome	Region	Type	Reference	Allele	Frequency	Amino acid change	Coding region change in longest transcript	Non-synonymous	type (annotation_CDS)	ID (annotation_CDS)	product (annotation_CDS)	note (annotation_CDS)	gene (annotation_CDS)
sequence004	53463^53464	Insertion	-	G	100	LOCUS_00830:p.Met412fs	LOCUS_00830:c.1233dupG	Yes	CDS	LOCUS_00830	GntR family transcriptional regulator	WP_015704608.1 GntR family transcriptional regulator (Enterobacter aerogenes KCTC 2190) [pid:68.8%, q_cov:99.6%, s_cov:99.4%, Eval:5.3e-189],MGA_88
sequence005	19856	Deletion	C	-	72.5	LOCUS_01140:p.Gly441fs	LOCUS_01140:c.1322delG	Yes	CDS	LOCUS_01140	multidrug efflux RND transporter permease subunit	WP_015703857.1 multidrug efflux RND transporter permease subunit (Enterobacter aerogenes KCTC 2190) [pid:93.0%, q_cov:100.0%, s_cov:100.0%, Eval:0.0e+00],MGA_121
sequence005	19859	SNV	T	G	74.359	LOCUS_01140:p.Gln440Pro	LOCUS_01140:c.1319A>C	Yes	CDS	LOCUS_01140	multidrug efflux RND transporter permease subunit	WP_015703857.1 multidrug efflux RND transporter permease subunit (Enterobacter aerogenes KCTC 2190) [pid:93.0%, q_cov:100.0%, s_cov:100.0%, Eval:0.0e+00],MGA_121
sequence005	19861^19862	Insertion	-	G	74.359	LOCUS_01140:p.Gln440fs	LOCUS_01140:c.1316_1317insC	Yes	CDS	LOCUS_01140	multidrug efflux RND transporter permease subunit	WP_015703857.1 multidrug efflux RND transporter permease subunit (Enterobacter aerogenes KCTC 2190) [pid:93.0%, q_cov:100.0%, s_cov:100.0%, Eval:0.0e+00],MGA_121
sequence005	19866..19867	MNV	GT	CG	75.6098	LOCUS_01140:p.Gln438Glu	LOCUS_01140:c.1311_1312delinsCG	Yes	CDS	LOCUS_01140	multidrug efflux RND transporter permease subunit	WP_015703857.1 multidrug efflux RND transporter permease subunit (Enterobacter aerogenes KCTC 2190) [pid:93.0%, q_cov:100.0%, s_cov:100.0%, Eval:0.0e+00],MGA_121
sequence005	19879..19881	MNV	GCG	TTC	73.8095	LOCUS_01140:p.Arg433Glu	LOCUS_01140:c.1297_1299delinsGAA	Yes	CDS	LOCUS_01140	multidrug efflux RND transporter permease subunit	WP_015703857.1 multidrug efflux RND transporter permease subunit (Enterobacter aerogenes KCTC 2190) [pid:93.0%, q_cov:100.0%, s_cov:100.0%, Eval:0.0e+00],MGA_121
sequence005	19896..19897	MNV	GC	CG	70.7317	LOCUS_01140:p.Pro428Ala	LOCUS_01140:c.1281_1282delinsCG	Yes	CDS	LOCUS_01140	multidrug efflux RND transporter permease subunit	WP_015703857.1 multidrug efflux RND transporter permease subunit (Enterobacter aerogenes KCTC 2190) [pid:93.0%, q_cov:100.0%, s_cov:100.0%, Eval:0.0e+00],MGA_121
sequence005	19899..19900	MNV	AC	GG	70.7317	LOCUS_01140:p.Ser427Pro	LOCUS_01140:c.1278_1279delinsCC	Yes	CDS	LOCUS_01140	multidrug efflux RND transporter permease subunit	WP_015703857.1 multidrug efflux RND transporter permease subunit (Enterobacter aerogenes KCTC 2190) [pid:93.0%, q_cov:100.0%, s_cov:100.0%, Eval:0.0e+00],MGA_121
sequence005	19909	SNV	C	G	71.4286	LOCUS_01140:p.Glu423Asp	LOCUS_01140:c.1269G>C	Yes	CDS	LOCUS_01140	multidrug efflux RND transporter permease subunit	WP_015703857.1 multidrug efflux RND transporter permease subunit (Enterobacter aerogenes KCTC 2190) [pid:93.0%, q_cov:100.0%, s_cov:100.0%, Eval:0.0e+00],MGA_121
sequence005	19914	SNV	T	G	72.093	LOCUS_01140:p.Ser422Arg	LOCUS_01140:c.1264A>C	Yes	CDS	LOCUS_01140	multidrug efflux RND transporter permease subunit	WP_015703857.1 multidrug efflux RND transporter permease subunit (Enterobacter aerogenes KCTC 2190) [pid:93.0%, q_cov:100.0%, s_cov:100.0%, Eval:0.0e+00],MGA_121
sequence005	19992	SNV	T	G	77.2727	LOCUS_01140:p.Met396Leu	LOCUS_01140:c.1186A>C	Yes	CDS	LOCUS_01140	multidrug efflux RND transporter permease subunit	WP_015703857.1 multidrug efflux RND transporter permease subunit (Enterobacter aerogenes KCTC 2190) [pid:93.0%, q_cov:100.0%, s_cov:100.0%, Eval:0.0e+00],MGA_121
sequence010	81585	SNV	A	G	100	LOCUS_02720:p.*386Trp	LOCUS_02720:c.1158A>G	Yes	CDS	LOCUS_02720	aldolase	WP_015704303.1 aldolase (Enterobacter aerogenes KCTC 2190) [pid:94.5%, q_cov:100.0%, s_cov:94.8%, Eval:1.2e-209],MGA_286
sequence011	7348	SNV	C	T	100	LOCUS_03220:p.Arg1046His	LOCUS_03220:c.3137G>A	Yes	CDS	LOCUS_03220	ribonuclease E	A0A0H3FRA0 ribonuclease E (Enterobacter aerogenes KCTC 2190) [pid:70.1%, q_cov:100.0%, s_cov:100.0%, Eval:0.0e+00],MGA_338	rne
sequence016	62493	SNV	C	T	100	LOCUS_05850:p.Ala71Thr	LOCUS_05850:c.211G>A	Yes	CDS	LOCUS_05850	D-alanine--D-alanine ligase	A0A0H3FR51 D-alanine--D-alanine ligase (Enterobacter aerogenes KCTC 2190) [pid:94.4%, q_cov:100.0%, s_cov:100.0%, Eval:1.7e-162],MGA_607	ddl
sequence018	1829^1830	Insertion	-	C	97.7778	LOCUS_06290:p.Ala32fs	LOCUS_06290:c.94dupG	Yes	CDS	LOCUS_06290	hypothetical protein	MGA_654
sequence025	15577	SNV	G	T	70	LOCUS_07670:p.Leu354Met	LOCUS_07670:c.1060C>A	Yes	CDS	LOCUS_07670	lysine--tRNA ligase	A0A0H3FKZ8 lysine--tRNA ligase (Enterobacter aerogenes KCTC 2190) [pid:96.8%, q_cov:100.0%, s_cov:100.0%, Eval:4.6e-284],MGA_800	lysS
sequence025	15614	SNV	G	C	70.5882	LOCUS_07670:p.Asn341Lys	LOCUS_07670:c.1023C>G	Yes	CDS	LOCUS_07670	lysine--tRNA ligase	A0A0H3FKZ8 lysine--tRNA ligase (Enterobacter aerogenes KCTC 2190) [pid:96.8%, q_cov:100.0%, s_cov:100.0%, Eval:4.6e-284],MGA_800	lysS
sequence026	4964	SNV	G	A	97.1429	LOCUS_07720:p.Ala59Thr	LOCUS_07720:c.175G>A	Yes	CDS	LOCUS_07720	hypothetical protein	MGA_807
sequence035	5990^5991	Insertion	-	AT	86.3636	LOCUS_09690:p.Pro101fs	LOCUS_09690:c.301_302insAT	Yes	CDS	LOCUS_09690	hypothetical protein	WP_001201312.1 GHMP kinase (Salmonella enterica subsp. enterica serovar Typhi str. CT18) [pid:67.0%, q_cov:93.5%, s_cov:33.3%, Eval:2.6e-33, partial hit],frameshifted, insertion at around 5991,MGA_1015
sequence035	21336	SNV	C	T	100	LOCUS_09880:p.Ala193Thr	LOCUS_09880:c.577G>A	Yes	CDS	LOCUS_09880	microcompartment protein PduB	WP_000097484.1 microcompartment protein PduB (Escherichia coli O83:H1 str. NRG 857C) [pid:90.0%, q_cov:100.0%, s_cov:100.0%, Eval:1.8e-133],MGA_1034
sequence035	52797	SNV	C	T	100	LOCUS_10220:p.Ala66Thr	LOCUS_10220:c.196G>A	Yes	CDS	LOCUS_10220	L-fucose isomerase	Q8Z429 L-fucose isomerase (Salmonella enterica subsp. enterica serovar Typhi str. CT18) [pid:93.4%, q_cov:100.0%, s_cov:100.0%, Eval:0.0e+00],MGA_1068	fucI
sequence035	62716	SNV	C	T	100	LOCUS_10300:p.Ala59Val	LOCUS_10300:c.176C>T	Yes	CDS	LOCUS_10300	N5,N10-methylene tetrahydromethanopterin reductase	WP_011268048.1 N5,N10-methylene tetrahydromethanopterin reductase (Pseudomonas syringae pv. syringae B728a) [pid:82.7%, q_cov:96.2%, s_cov:96.6%, Eval:5.7e-225],MGA_1076
sequence035	63574	SNV	C	T	100	LOCUS_10300:p.Ala345Val	LOCUS_10300:c.1034C>T	Yes	CDS	LOCUS_10300	N5,N10-methylene tetrahydromethanopterin reductase	WP_011268048.1 N5,N10-methylene tetrahydromethanopterin reductase (Pseudomonas syringae pv. syringae B728a) [pid:82.7%, q_cov:96.2%, s_cov:96.6%, Eval:5.7e-225],MGA_1076
sequence035	103162	SNV	C	T	100	LOCUS_10610:p.Gly284Ser	LOCUS_10610:c.850G>A	Yes	CDS	LOCUS_10610	Zn-dependent exopeptidase M28	WP_015703300.1 Zn-dependent exopeptidase M28 (Enterobacter aerogenes KCTC 2190) [pid:94.3%, q_cov:100.0%, s_cov:100.0%, Eval:2.6e-189],MGA_1107
sequence035	111463	SNV	G	A	100	LOCUS_10700:p.Gly267Ser	LOCUS_10700:c.799G>A	Yes	CDS	LOCUS_10700	tRNA pseudouridine synthase D	A0A0H3FIX6 tRNA pseudouridine synthase D (Enterobacter aerogenes KCTC 2190) [pid:92.6%, q_cov:100.0%, s_cov:100.0%, Eval:5.1e-185],MGA_1116	truD
sequence037	6386	SNV	C	T	100	LOCUS_10840:p.Arg166Gln	LOCUS_10840:c.497G>A	Yes	CDS	LOCUS_10840	exodeoxyribonuclease 7 large subunit	A0A0H3FQB1 exodeoxyribonuclease 7 large subunit (Enterobacter aerogenes KCTC 2190) [pid:87.9%, q_cov:98.2%, s_cov:95.6%, Eval:4.9e-218],MGA_1133	xseA
sequence037	26215	SNV	C	T	100	LOCUS_10980:p.His278Tyr	LOCUS_10980:c.832C>T	Yes	CDS	LOCUS_10980	6-phospho-beta-glucosidase	WP_015703152.1 6-phospho-beta-glucosidase (Enterobacter aerogenes KCTC 2190) [pid:92.9%, q_cov:99.8%, s_cov:100.0%, Eval:2.9e-272],MGA_1147	celA
sequence039	23189	SNV	C	T	100	LOCUS_11850:p.Pro254Leu	LOCUS_11850:c.761C>T	Yes	CDS	LOCUS_11850	TonB-dependent receptor	WP_015703276.1 TonB-dependent receptor (Enterobacter aerogenes KCTC 2190) [pid:87.9%, q_cov:100.0%, s_cov:100.0%, Eval:0.0e+00],MGA_1238
sequence040	14053	SNV	T	G	100	LOCUS_12160:p.Thr433Pro	LOCUS_12160:c.1297A>C	Yes	CDS	LOCUS_12160	L-seryl-tRNA(Sec) selenium transferase	A0A0H3FL45 L-seryl-tRNA(Sec) selenium transferase (Enterobacter aerogenes KCTC 2190) [pid:82.3%, q_cov:100.0%, s_cov:100.0%, Eval:2.9e-213],MGA_1271	selA
sequence040	14055..14056	MNV	GC	CA	100	LOCUS_12160:p.Ala432Cys	LOCUS_12160:c.1294_1295delinsTG	Yes	CDS	LOCUS_12160	L-seryl-tRNA(Sec) selenium transferase	A0A0H3FL45 L-seryl-tRNA(Sec) selenium transferase (Enterobacter aerogenes KCTC 2190) [pid:82.3%, q_cov:100.0%, s_cov:100.0%, Eval:2.9e-213],MGA_1271	selA
sequence040	14061	SNV	T	A	94.4444	LOCUS_12160:p.Gln430Leu	LOCUS_12160:c.1289A>T	Yes	CDS	LOCUS_12160	L-seryl-tRNA(Sec) selenium transferase	A0A0H3FL45 L-seryl-tRNA(Sec) selenium transferase (Enterobacter aerogenes KCTC 2190) [pid:82.3%, q_cov:100.0%, s_cov:100.0%, Eval:2.9e-213],MGA_1271	selA
sequence040	14063..14065	MNV	GAG	CGC	94.4444	LOCUS_12160:p.Leu429Ala	LOCUS_12160:c.1285_1287delinsGCG	Yes	CDS	LOCUS_12160	L-seryl-tRNA(Sec) selenium transferase	A0A0H3FL45 L-seryl-tRNA(Sec) selenium transferase (Enterobacter aerogenes KCTC 2190) [pid:82.3%, q_cov:100.0%, s_cov:100.0%, Eval:2.9e-213],MGA_1271	selA
sequence041	131599^131600	Insertion	-	C	96.875	LOCUS_14060:p.Pro140fs	LOCUS_14060:c.416dupC	Yes	CDS	LOCUS_14060	hypothetical protein	WP_001256906.1 glycerol dehydratase large subunit (Escherichia coli UMN026) [pid:60.3%, q_cov:71.2%, s_cov:25.5%, Eval:2.9e-43, partial hit],frameshifted, deletion at around 131604,MGA_1462
sequence042	24106	SNV	A	G	100	LOCUS_14340:p.Tyr314His	LOCUS_14340:c.940T>C	Yes	CDS	LOCUS_14340	cytosine deaminase	WP_015703651.1 cytosine deaminase (Enterobacter aerogenes KCTC 2190) [pid:91.5%, q_cov:100.0%, s_cov:98.4%, Eval:7.7e-237],MGA_1492
sequence043	21656^21657	Insertion	-	C	88.8889	LOCUS_14700:p.Leu74fs	LOCUS_14700:c.220dupC	Yes	CDS	LOCUS_14700	fimbrial assembly chaperone	WP_013097474.1 fimbrial assembly chaperone (Enterobacter cloacae subsp. cloacae ATCC 13047) [pid:46.8%, q_cov:94.7%, s_cov:95.1%, Eval:2.7e-49],MGA_1530
sequence045	3821	SNV	G	A	100	LOCUS_15030:p.Trp269*	LOCUS_15030:c.806G>A	Yes	CDS	LOCUS_15030	hypothetical protein	WP_015705823.1 membrane protein (Enterobacter aerogenes KCTC 2190) [pid:46.4%, q_cov:94.9%, s_cov:63.6%, Eval:3.6e-75, partial hit],frameshifted, insertion at around 3033, deletion at around 2991,MGA_1567
sequence050	65803	SNV	T	C	100	LOCUS_16250:p.Gln520Arg	LOCUS_16250:c.1559A>G	Yes	CDS	LOCUS_16250	macrolide export ATP-binding/permease protein MacB	A0A0H3FQM8 macrolide export ATP-binding/permease protein MacB (Enterobacter aerogenes KCTC 2190) [pid:88.4%, q_cov:100.0%, s_cov:100.0%, Eval:0.0e+00],MGA_1697	macB
sequence050	72218	SNV	T	C	100	LOCUS_16290:p.Ile237Thr	LOCUS_16290:c.710T>C	Yes	CDS	LOCUS_16290	membrane protein	WP_015367501.1 membrane protein (Enterobacter aerogenes KCTC 2190) [pid:81.9%, q_cov:100.0%, s_cov:100.0%, Eval:5.4e-137],MGA_1701
sequence050	80520	SNV	G	A	100	LOCUS_16380:p.Gly81Ser	LOCUS_16380:c.241G>A	Yes	CDS	LOCUS_16380	hypothetical protein	WP_015367508.1 hypothetical protein (Enterobacter aerogenes KCTC 2190) [pid:95.2%, q_cov:99.7%, s_cov:99.7%, Eval:1.1e-189],MGA_1710
sequence050	100547	SNV	A	G	100	LOCUS_16600:p.Val72Ala	LOCUS_16600:c.215T>C	Yes	CDS	LOCUS_16600	membrane protein	WP_015367534.1 membrane protein (Enterobacter aerogenes KCTC 2190) [pid:78.0%, q_cov:100.0%, s_cov:100.0%, Eval:4.0e-58],MGA_1732
sequence056	872	SNV	T	A	89.4737	LOCUS_17970:p.Leu131Met	LOCUS_17970:c.391T>A	Yes	CDS	LOCUS_17970	hypothetical protein	WP_015703615.1 hypothetical protein (Enterobacter aerogenes KCTC 2190) [pid:49.6%, q_cov:64.9%, s_cov:56.5%, Eval:2.8e-28, partial hit],MGA_1880
sequence056	874	SNV	G	C	89.4737	LOCUS_17970:p.Leu131Phe	LOCUS_17970:c.393G>C	Yes	CDS	LOCUS_17970	hypothetical protein	WP_015703615.1 hypothetical protein (Enterobacter aerogenes KCTC 2190) [pid:49.6%, q_cov:64.9%, s_cov:56.5%, Eval:2.8e-28, partial hit],MGA_1880
sequence058	5064	SNV	G	A	100	LOCUS_18590:p.Ala1044Val	LOCUS_18590:c.3131C>T	Yes	CDS	LOCUS_18590	methionine synthase	WP_015704023.1 methionine synthase (Enterobacter aerogenes KCTC 2190) [pid:96.2%, q_cov:100.0%, s_cov:100.0%, Eval:0.0e+00],MGA_1945	metH
sequence076	8276	Deletion	C	-	95.4545	LOCUS_21230:p.Ala131fs	LOCUS_21230:c.391delG	Yes	CDS	LOCUS_21230	hypothetical protein	A0A0H3FM81 putative L-aspartate dehydrogenase (Enterobacter aerogenes KCTC 2190) [pid:93.1%, q_cov:99.2%, s_cov:51.2%, Eval:4.5e-62, partial hit],frameshifted, insertion at around 8276,MGA_2238
sequence076	8800	SNV	G	A	100	LOCUS_21240:p.Pro224Leu	LOCUS_21240:c.671C>T	Yes	CDS	LOCUS_21240	short chain dehydrogenase	WP_015703442.1 short chain dehydrogenase (Enterobacter aerogenes KCTC 2190) [pid:92.8%, q_cov:100.0%, s_cov:100.0%, Eval:1.7e-136],MGA_2239
sequence076	102326	SNV	G	A	100	LOCUS_22210:p.Arg15Cys	LOCUS_22210:c.43C>T	Yes	CDS	LOCUS_22210	hypothetical protein	MGA_2336
sequence078	1207	SNV	C	T	100	LOCUS_22890:p.Trp78*	LOCUS_22890:c.234G>A	Yes	CDS	LOCUS_22890	L-alanine exporter AlaE	A0A0H3FK84 L-alanine exporter AlaE (Enterobacter aerogenes KCTC 2190) [pid:87.9%, q_cov:100.0%, s_cov:100.0%, Eval:3.2e-70],MGA_2405	alaE
sequence078	9005	SNV	G	A	100	LOCUS_22980:p.Ala139Thr	LOCUS_22980:c.415G>A	Yes	CDS	LOCUS_22980	aldehyde dehydrogenase	WP_015703226.1 aldehyde dehydrogenase (Enterobacter aerogenes KCTC 2190) [pid:91.9%, q_cov:100.0%, s_cov:100.0%, Eval:1.4e-277],MGA_2414
sequence087	31156	SNV	T	C	100	LOCUS_24820:p.Glu79Gly	LOCUS_24820:c.236A>G	Yes	CDS	LOCUS_24820	diaminopimelate decarboxylase	A0A0H3FLT2 diaminopimelate decarboxylase (Enterobacter aerogenes KCTC 2190) [pid:93.3%, q_cov:100.0%, s_cov:100.0%, Eval:1.1e-227],MGA_2612	lysA
sequence088	8025	SNV	G	A	100	LOCUS_25250:p.Arg287His	LOCUS_25250:c.860G>A	Yes	CDS	LOCUS_25250	2-dehydropantoate 2-reductase	A0A0H3FS01 2-dehydropantoate 2-reductase (Enterobacter aerogenes KCTC 2190) [pid:84.2%, q_cov:100.0%, s_cov:100.0%, Eval:2.0e-150],MGA_2657
sequence117	3627	SNV	C	T	100	LOCUS_29320:p.Gly32Asp	LOCUS_29320:c.95G>A	Yes	CDS	LOCUS_29320	laccase domain protein	A0A0H3FQI7 laccase domain protein (Enterobacter aerogenes KCTC 2190) [pid:88.9%, q_cov:100.0%, s_cov:100.0%, Eval:5.9e-125],MGA_3107
sequence120	6335	SNV	C	T	100	LOCUS_29620:p.Arg243His	LOCUS_29620:c.728G>A	Yes	CDS	LOCUS_29620	phenylacetic acid degradation protein	WP_015705611.1 phenylacetic acid degradation protein (Enterobacter aerogenes KCTC 2190) [pid:98.9%, q_cov:100.0%, s_cov:100.0%, Eval:6.9e-201],MGA_3140
sequence133	37038	SNV	C	T	100	LOCUS_31290:p.Pro129Ser	LOCUS_31290:c.385C>T	Yes	CDS	LOCUS_31290	LysR family transcriptional regulator	WP_015704461.1 LysR family transcriptional regulator (Enterobacter aerogenes KCTC 2190) [pid:91.0%, q_cov:99.7%, s_cov:100.0%, Eval:2.5e-150],MGA_3325
sequence154	3063	SNV	A	G	72.7273	LOCUS_34140:p.Val268Ala	LOCUS_34140:c.803T>C	Yes	CDS	LOCUS_34140	N-succinylarginine dihydrolase	A0A0H3FTB9 N-succinylarginine dihydrolase (Enterobacter aerogenes KCTC 2190) [pid:76.1%, q_cov:100.0%, s_cov:100.0%, Eval:1.6e-192],MGA_3645	astB
sequence154	3076	SNV	G	C	72.7273	LOCUS_34140:p.Gln264Glu	LOCUS_34140:c.790C>G	Yes	CDS	LOCUS_34140	N-succinylarginine dihydrolase	A0A0H3FTB9 N-succinylarginine dihydrolase (Enterobacter aerogenes KCTC 2190) [pid:76.1%, q_cov:100.0%, s_cov:100.0%, Eval:1.6e-192],MGA_3645	astB
sequence168	7910	SNV	T	C	100	LOCUS_35860:p.Ser203Pro	LOCUS_35860:c.607T>C	Yes	CDS	LOCUS_35860	two-component sensor histidine kinase	WP_015704800.1 two-component sensor histidine kinase (Enterobacter aerogenes KCTC 2190) [pid:83.6%, q_cov:100.0%, s_cov:100.0%, Eval:7.1e-169],MGA_3834	pmrB
sequence173	40516	SNV	A	G	100	LOCUS_36650:p.Tyr230Cys	LOCUS_36650:c.689A>G	Yes	CDS	LOCUS_36650	transcriptional regulatory protein OmpR	P0AA18 transcriptional regulatory protein OmpR (Escherichia coli O157:H7 str. Sakai) [pid:100.0%, q_cov:100.0%, s_cov:100.0%, Eval:1.3e-132],MGA_3920	ompR
sequence180	4591	SNV	G	A	100	LOCUS_37260:p.Cys229Tyr	LOCUS_37260:c.686G>A	Yes	CDS	LOCUS_37260	D-alanyl-D-alanine-carboxypeptidase/endopeptidase AmpH	WP_015368035.1 D-alanyl-D-alanine-carboxypeptidase/endopeptidase AmpH (Enterobacter aerogenes KCTC 2190) [pid:92.5%, q_cov:100.0%, s_cov:100.0%, Eval:5.3e-210],MGA_3992
sequence183	4802	SNV	T	A	100	LOCUS_37470:p.Ile53Asn	LOCUS_37470:c.158T>A	Yes	CDS	LOCUS_37470	malate/lactate/ureidoglycolate dehydrogenase	WP_015705181.1 malate/lactate/ureidoglycolate dehydrogenase (Enterobacter aerogenes KCTC 2190) [pid:86.5%, q_cov:97.2%, s_cov:96.1%, Eval:8.9e-180],MGA_4017
sequence214	15672	SNV	T	C	100	LOCUS_39660:p.Phe77Leu	LOCUS_39660:c.229T>C	Yes	CDS	LOCUS_39660	NADH-quinone oxidoreductase subunit H	A0A0H3FVE0 NADH-quinone oxidoreductase subunit H (Enterobacter aerogenes KCTC 2190) [pid:96.3%, q_cov:100.0%, s_cov:100.0%, Eval:5.3e-181],MGA_4286	nuoH
sequence227	4554	SNV	C	G	100	LOCUS_40140:p.Glu371Gln	LOCUS_40140:c.1111G>C	Yes	CDS	LOCUS_40140	cytochrome bd-I ubiquinol oxidase subunit I	WP_015367666.1 cytochrome bd-I ubiquinol oxidase subunit I (Enterobacter aerogenes KCTC 2190) [pid:98.1%, q_cov:100.0%, s_cov:100.0%, Eval:5.8e-298],MGA_4357
sequence260	11528^11529	Insertion	-	C	100	LOCUS_42720:p.Ser204fs	LOCUS_42720:c.609dupC	Yes	CDS	LOCUS_42720	succinyl-CoA--3-ketoacid-CoA transferase	WP_015705192.1 succinyl-CoA--3-ketoacid-CoA transferase (Enterobacter aerogenes KCTC 2190) [pid:95.3%, q_cov:100.0%, s_cov:100.0%, Eval:3.8e-126],MGA_4657
sequence299	1005	SNV	A	G	100	LOCUS_43820:p.Val275Ala	LOCUS_43820:c.824T>C	Yes	CDS	LOCUS_43820	60 kDa chaperonin	O66198 60 kDa chaperonin (Enterobacter aerogenes KCTC 2190) [pid:94.4%, q_cov:97.1%, s_cov:97.1%, Eval:1.8e-276],MGA_4826	groL
sequence335	2316	SNV	A	G	100	LOCUS_44570:p.Ser115Pro	LOCUS_44570:c.343T>C	Yes	CDS	LOCUS_44570	nitrate transporter component	WP_015705089.1 nitrate transporter component (Enterobacter aerogenes KCTC 2190) [pid:79.2%, q_cov:100.0%, s_cov:100.0%, Eval:1.4e-195],MGA_4949
sequence410	4500	SNV	G	A	100	LOCUS_45280:p.Ala110Val	LOCUS_45280:c.329C>T	Yes	CDS	LOCUS_45280	dihydrodipicolinate synthase family protein	WP_015705319.1 dihydrodipicolinate synthase family protein (Enterobacter aerogenes KCTC 2190) [pid:84.6%, q_cov:99.7%, s_cov:99.7%, Eval:1.3e-138],MGA_5126
sequence452	256	SNV	T	C	100	LOCUS_45590:p.Tyr48His	LOCUS_45590:c.142T>C	Yes	CDS	LOCUS_45590	hypothetical protein	WP_000920226.1 hypothetical protein (Yersinia pestis CO92) [pid:84.1%, q_cov:100.0%, s_cov:100.0%, Eval:1.9e-36],MGA_5213

## Sheet: TableS3-3
Table S3-3. Non-synonymous mutations occurred in SMKP03-derived colistin-resistant mutant, SMKP03CST-3
Chromosome	Region	Type	Reference	Allele	Frequency	Amino acid change	Coding region change in longest transcript	Non-synonymous	type (annotation_CDS)	ID (annotation_CDS)	product (annotation_CDS)	note (annotation_CDS)	gene (annotation_CDS)
sequence005	19856	Deletion	C	-	79.4118	LOCUS_01140:p.Gly441fs	LOCUS_01140:c.1322delG	Yes	CDS	LOCUS_01140	multidrug efflux RND transporter permease subunit	WP_015703857.1 multidrug efflux RND transporter permease subunit (Enterobacter aerogenes KCTC 2190) [pid:93.0%, q_cov:100.0%, s_cov:100.0%, Eval:0.0e+00],MGA_121
sequence005	19859	SNV	T	G	84.375	LOCUS_01140:p.Gln440Pro	LOCUS_01140:c.1319A>C	Yes	CDS	LOCUS_01140	multidrug efflux RND transporter permease subunit	WP_015703857.1 multidrug efflux RND transporter permease subunit (Enterobacter aerogenes KCTC 2190) [pid:93.0%, q_cov:100.0%, s_cov:100.0%, Eval:0.0e+00],MGA_121
sequence005	19861^19862	Insertion	-	G	84.375	LOCUS_01140:p.Gln440fs	LOCUS_01140:c.1316_1317insC	Yes	CDS	LOCUS_01140	multidrug efflux RND transporter permease subunit	WP_015703857.1 multidrug efflux RND transporter permease subunit (Enterobacter aerogenes KCTC 2190) [pid:93.0%, q_cov:100.0%, s_cov:100.0%, Eval:0.0e+00],MGA_121
sequence005	19866..19867	MNV	GT	CG	84.8485	LOCUS_01140:p.Gln438Glu	LOCUS_01140:c.1311_1312delinsCG	Yes	CDS	LOCUS_01140	multidrug efflux RND transporter permease subunit	WP_015703857.1 multidrug efflux RND transporter permease subunit (Enterobacter aerogenes KCTC 2190) [pid:93.0%, q_cov:100.0%, s_cov:100.0%, Eval:0.0e+00],MGA_121
sequence005	19879..19881	MNV	GCG	TTC	81.8182	LOCUS_01140:p.Arg433Glu	LOCUS_01140:c.1297_1299delinsGAA	Yes	CDS	LOCUS_01140	multidrug efflux RND transporter permease subunit	WP_015703857.1 multidrug efflux RND transporter permease subunit (Enterobacter aerogenes KCTC 2190) [pid:93.0%, q_cov:100.0%, s_cov:100.0%, Eval:0.0e+00],MGA_121
sequence005	19896..19897	MNV	GC	CG	83.871	LOCUS_01140:p.Pro428Ala	LOCUS_01140:c.1281_1282delinsCG	Yes	CDS	LOCUS_01140	multidrug efflux RND transporter permease subunit	WP_015703857.1 multidrug efflux RND transporter permease subunit (Enterobacter aerogenes KCTC 2190) [pid:93.0%, q_cov:100.0%, s_cov:100.0%, Eval:0.0e+00],MGA_121
sequence005	19899..19900	MNV	AC	GG	83.871	LOCUS_01140:p.Ser427Pro	LOCUS_01140:c.1278_1279delinsCC	Yes	CDS	LOCUS_01140	multidrug efflux RND transporter permease subunit	WP_015703857.1 multidrug efflux RND transporter permease subunit (Enterobacter aerogenes KCTC 2190) [pid:93.0%, q_cov:100.0%, s_cov:100.0%, Eval:0.0e+00],MGA_121
sequence005	19909	SNV	C	G	85.7143	LOCUS_01140:p.Glu423Asp	LOCUS_01140:c.1269G>C	Yes	CDS	LOCUS_01140	multidrug efflux RND transporter permease subunit	WP_015703857.1 multidrug efflux RND transporter permease subunit (Enterobacter aerogenes KCTC 2190) [pid:93.0%, q_cov:100.0%, s_cov:100.0%, Eval:0.0e+00],MGA_121
sequence005	19914	SNV	T	G	83.3333	LOCUS_01140:p.Ser422Arg	LOCUS_01140:c.1264A>C	Yes	CDS	LOCUS_01140	multidrug efflux RND transporter permease subunit	WP_015703857.1 multidrug efflux RND transporter permease subunit (Enterobacter aerogenes KCTC 2190) [pid:93.0%, q_cov:100.0%, s_cov:100.0%, Eval:0.0e+00],MGA_121
sequence005	19992	SNV	T	G	87.0968	LOCUS_01140:p.Met396Leu	LOCUS_01140:c.1186A>C	Yes	CDS	LOCUS_01140	multidrug efflux RND transporter permease subunit	WP_015703857.1 multidrug efflux RND transporter permease subunit (Enterobacter aerogenes KCTC 2190) [pid:93.0%, q_cov:100.0%, s_cov:100.0%, Eval:0.0e+00],MGA_121
sequence010	81585	SNV	A	G	100	LOCUS_02720:p.*386Trp	LOCUS_02720:c.1158A>G	Yes	CDS	LOCUS_02720	aldolase	WP_015704303.1 aldolase (Enterobacter aerogenes KCTC 2190) [pid:94.5%, q_cov:100.0%, s_cov:94.8%, Eval:1.2e-209],MGA_286
sequence016	62493	SNV	C	T	100	LOCUS_05850:p.Ala71Thr	LOCUS_05850:c.211G>A	Yes	CDS	LOCUS_05850	D-alanine--D-alanine ligase	A0A0H3FR51 D-alanine--D-alanine ligase (Enterobacter aerogenes KCTC 2190) [pid:94.4%, q_cov:100.0%, s_cov:100.0%, Eval:1.7e-162],MGA_607	ddl
sequence018	1829^1830	Insertion	-	C	90.566	LOCUS_06290:p.Ala32fs	LOCUS_06290:c.94dupG	Yes	CDS	LOCUS_06290	hypothetical protein	MGA_654
sequence025	15506	SNV	G	T	71.4286	LOCUS_07670:p.Asp377Glu	LOCUS_07670:c.1131C>A	Yes	CDS	LOCUS_07670	lysine--tRNA ligase	A0A0H3FKZ8 lysine--tRNA ligase (Enterobacter aerogenes KCTC 2190) [pid:96.8%, q_cov:100.0%, s_cov:100.0%, Eval:4.6e-284],MGA_800	lysS
sequence025	15556..15557	MNV	GA	TG	71.2121	LOCUS_07670:p.Gln361Lys	LOCUS_07670:c.1080_1081delinsCA	Yes	CDS	LOCUS_07670	lysine--tRNA ligase	A0A0H3FKZ8 lysine--tRNA ligase (Enterobacter aerogenes KCTC 2190) [pid:96.8%, q_cov:100.0%, s_cov:100.0%, Eval:4.6e-284],MGA_800	lysS
sequence025	15577	SNV	G	T	70.8333	LOCUS_07670:p.Leu354Met	LOCUS_07670:c.1060C>A	Yes	CDS	LOCUS_07670	lysine--tRNA ligase	A0A0H3FKZ8 lysine--tRNA ligase (Enterobacter aerogenes KCTC 2190) [pid:96.8%, q_cov:100.0%, s_cov:100.0%, Eval:4.6e-284],MGA_800	lysS
sequence025	15614	SNV	G	C	72.7273	LOCUS_07670:p.Asn341Lys	LOCUS_07670:c.1023C>G	Yes	CDS	LOCUS_07670	lysine--tRNA ligase	A0A0H3FKZ8 lysine--tRNA ligase (Enterobacter aerogenes KCTC 2190) [pid:96.8%, q_cov:100.0%, s_cov:100.0%, Eval:4.6e-284],MGA_800	lysS
sequence025	15616	SNV	T	C	72.7273	LOCUS_07670:p.Asn341Asp	LOCUS_07670:c.1021A>G	Yes	CDS	LOCUS_07670	lysine--tRNA ligase	A0A0H3FKZ8 lysine--tRNA ligase (Enterobacter aerogenes KCTC 2190) [pid:96.8%, q_cov:100.0%, s_cov:100.0%, Eval:4.6e-284],MGA_800	lysS
sequence025	15631	SNV	G	A	73.1343	LOCUS_07670:p.His336Tyr	LOCUS_07670:c.1006C>T	Yes	CDS	LOCUS_07670	lysine--tRNA ligase	A0A0H3FKZ8 lysine--tRNA ligase (Enterobacter aerogenes KCTC 2190) [pid:96.8%, q_cov:100.0%, s_cov:100.0%, Eval:4.6e-284],MGA_800	lysS
sequence026	4964	SNV	G	A	96.7742	LOCUS_07720:p.Ala59Thr	LOCUS_07720:c.175G>A	Yes	CDS	LOCUS_07720	hypothetical protein	MGA_807
sequence035	5990^5991	Insertion	-	AT	100	LOCUS_09690:p.Pro101fs	LOCUS_09690:c.301_302insAT	Yes	CDS	LOCUS_09690	hypothetical protein	WP_001201312.1 GHMP kinase (Salmonella enterica subsp. enterica serovar Typhi str. CT18) [pid:67.0%, q_cov:93.5%, s_cov:33.3%, Eval:2.6e-33, partial hit],frameshifted, insertion at around 5991,MGA_1015
sequence035	62716	SNV	C	T	100	LOCUS_10300:p.Ala59Val	LOCUS_10300:c.176C>T	Yes	CDS	LOCUS_10300	N5,N10-methylene tetrahydromethanopterin reductase	WP_011268048.1 N5,N10-methylene tetrahydromethanopterin reductase (Pseudomonas syringae pv. syringae B728a) [pid:82.7%, q_cov:96.2%, s_cov:96.6%, Eval:5.7e-225],MGA_1076
sequence035	111463	SNV	G	A	100	LOCUS_10700:p.Gly267Ser	LOCUS_10700:c.799G>A	Yes	CDS	LOCUS_10700	tRNA pseudouridine synthase D	A0A0H3FIX6 tRNA pseudouridine synthase D (Enterobacter aerogenes KCTC 2190) [pid:92.6%, q_cov:100.0%, s_cov:100.0%, Eval:5.1e-185],MGA_1116	truD
sequence037	6386	SNV	C	T	100	LOCUS_10840:p.Arg166Gln	LOCUS_10840:c.497G>A	Yes	CDS	LOCUS_10840	exodeoxyribonuclease 7 large subunit	A0A0H3FQB1 exodeoxyribonuclease 7 large subunit (Enterobacter aerogenes KCTC 2190) [pid:87.9%, q_cov:98.2%, s_cov:95.6%, Eval:4.9e-218],MGA_1133	xseA
sequence037	26215	SNV	C	T	100	LOCUS_10980:p.His278Tyr	LOCUS_10980:c.832C>T	Yes	CDS	LOCUS_10980	6-phospho-beta-glucosidase	WP_015703152.1 6-phospho-beta-glucosidase (Enterobacter aerogenes KCTC 2190) [pid:92.9%, q_cov:99.8%, s_cov:100.0%, Eval:2.9e-272],MGA_1147	celA
sequence039	23189	SNV	C	T	100	LOCUS_11850:p.Pro254Leu	LOCUS_11850:c.761C>T	Yes	CDS	LOCUS_11850	TonB-dependent receptor	WP_015703276.1 TonB-dependent receptor (Enterobacter aerogenes KCTC 2190) [pid:87.9%, q_cov:100.0%, s_cov:100.0%, Eval:0.0e+00],MGA_1238
sequence040	14053	SNV	T	G	100	LOCUS_12160:p.Thr433Pro	LOCUS_12160:c.1297A>C	Yes	CDS	LOCUS_12160	L-seryl-tRNA(Sec) selenium transferase	A0A0H3FL45 L-seryl-tRNA(Sec) selenium transferase (Enterobacter aerogenes KCTC 2190) [pid:82.3%, q_cov:100.0%, s_cov:100.0%, Eval:2.9e-213],MGA_1271	selA
sequence040	14055..14056	MNV	GC	CA	100	LOCUS_12160:p.Ala432Cys	LOCUS_12160:c.1294_1295delinsTG	Yes	CDS	LOCUS_12160	L-seryl-tRNA(Sec) selenium transferase	A0A0H3FL45 L-seryl-tRNA(Sec) selenium transferase (Enterobacter aerogenes KCTC 2190) [pid:82.3%, q_cov:100.0%, s_cov:100.0%, Eval:2.9e-213],MGA_1271	selA
sequence040	14061	SNV	T	A	100	LOCUS_12160:p.Gln430Leu	LOCUS_12160:c.1289A>T	Yes	CDS	LOCUS_12160	L-seryl-tRNA(Sec) selenium transferase	A0A0H3FL45 L-seryl-tRNA(Sec) selenium transferase (Enterobacter aerogenes KCTC 2190) [pid:82.3%, q_cov:100.0%, s_cov:100.0%, Eval:2.9e-213],MGA_1271	selA
sequence040	14063..14065	MNV	GAG	CGC	100	LOCUS_12160:p.Leu429Ala	LOCUS_12160:c.1285_1287delinsGCG	Yes	CDS	LOCUS_12160	L-seryl-tRNA(Sec) selenium transferase	A0A0H3FL45 L-seryl-tRNA(Sec) selenium transferase (Enterobacter aerogenes KCTC 2190) [pid:82.3%, q_cov:100.0%, s_cov:100.0%, Eval:2.9e-213],MGA_1271	selA
sequence041	131599^131600	Insertion	-	C	90.625	LOCUS_14060:p.Pro140fs	LOCUS_14060:c.416dupC	Yes	CDS	LOCUS_14060	hypothetical protein	WP_001256906.1 glycerol dehydratase large subunit (Escherichia coli UMN026) [pid:60.3%, q_cov:71.2%, s_cov:25.5%, Eval:2.9e-43, partial hit],frameshifted, deletion at around 131604,MGA_1462
sequence042	24106	SNV	A	G	100	LOCUS_14340:p.Tyr314His	LOCUS_14340:c.940T>C	Yes	CDS	LOCUS_14340	cytosine deaminase	WP_015703651.1 cytosine deaminase (Enterobacter aerogenes KCTC 2190) [pid:91.5%, q_cov:100.0%, s_cov:98.4%, Eval:7.7e-237],MGA_1492
sequence043	21656^21657	Insertion	-	C	93.75	LOCUS_14700:p.Leu74fs	LOCUS_14700:c.220dupC	Yes	CDS	LOCUS_14700	fimbrial assembly chaperone	WP_013097474.1 fimbrial assembly chaperone (Enterobacter cloacae subsp. cloacae ATCC 13047) [pid:46.8%, q_cov:94.7%, s_cov:95.1%, Eval:2.7e-49],MGA_1530
sequence045	3821	SNV	G	A	100	LOCUS_15030:p.Trp269*	LOCUS_15030:c.806G>A	Yes	CDS	LOCUS_15030	hypothetical protein	WP_015705823.1 membrane protein (Enterobacter aerogenes KCTC 2190) [pid:46.4%, q_cov:94.9%, s_cov:63.6%, Eval:3.6e-75, partial hit],frameshifted, insertion at around 3033, deletion at around 2991,MGA_1567
sequence050	65803	SNV	T	C	100	LOCUS_16250:p.Gln520Arg	LOCUS_16250:c.1559A>G	Yes	CDS	LOCUS_16250	macrolide export ATP-binding/permease protein MacB	A0A0H3FQM8 macrolide export ATP-binding/permease protein MacB (Enterobacter aerogenes KCTC 2190) [pid:88.4%, q_cov:100.0%, s_cov:100.0%, Eval:0.0e+00],MGA_1697	macB
sequence050	72218	SNV	T	C	100	LOCUS_16290:p.Ile237Thr	LOCUS_16290:c.710T>C	Yes	CDS	LOCUS_16290	membrane protein	WP_015367501.1 membrane protein (Enterobacter aerogenes KCTC 2190) [pid:81.9%, q_cov:100.0%, s_cov:100.0%, Eval:5.4e-137],MGA_1701
sequence050	80520	SNV	G	A	100	LOCUS_16380:p.Gly81Ser	LOCUS_16380:c.241G>A	Yes	CDS	LOCUS_16380	hypothetical protein	WP_015367508.1 hypothetical protein (Enterobacter aerogenes KCTC 2190) [pid:95.2%, q_cov:99.7%, s_cov:99.7%, Eval:1.1e-189],MGA_1710
sequence050	100547	SNV	A	G	100	LOCUS_16600:p.Val72Ala	LOCUS_16600:c.215T>C	Yes	CDS	LOCUS_16600	membrane protein	WP_015367534.1 membrane protein (Enterobacter aerogenes KCTC 2190) [pid:78.0%, q_cov:100.0%, s_cov:100.0%, Eval:4.0e-58],MGA_1732
sequence056	872	SNV	T	A	92.8571	LOCUS_17970:p.Leu131Met	LOCUS_17970:c.391T>A	Yes	CDS	LOCUS_17970	hypothetical protein	WP_015703615.1 hypothetical protein (Enterobacter aerogenes KCTC 2190) [pid:49.6%, q_cov:64.9%, s_cov:56.5%, Eval:2.8e-28, partial hit],MGA_1880
sequence056	874	SNV	G	C	92.8571	LOCUS_17970:p.Leu131Phe	LOCUS_17970:c.393G>C	Yes	CDS	LOCUS_17970	hypothetical protein	WP_015703615.1 hypothetical protein (Enterobacter aerogenes KCTC 2190) [pid:49.6%, q_cov:64.9%, s_cov:56.5%, Eval:2.8e-28, partial hit],MGA_1880
sequence057	6513	SNV	T	C	100	LOCUS_18410:p.Glu293Gly	LOCUS_18410:c.878A>G	Yes	CDS	LOCUS_18410	sigma-E factor regulatory protein RseB	WP_015703184.1 sigma-E factor regulatory protein RseB (Enterobacter aerogenes KCTC 2190) [pid:89.3%, q_cov:100.0%, s_cov:100.0%, Eval:9.1e-162],MGA_1926	rseB
sequence058	5064	SNV	G	A	100	LOCUS_18590:p.Ala1044Val	LOCUS_18590:c.3131C>T	Yes	CDS	LOCUS_18590	methionine synthase	WP_015704023.1 methionine synthase (Enterobacter aerogenes KCTC 2190) [pid:96.2%, q_cov:100.0%, s_cov:100.0%, Eval:0.0e+00],MGA_1945	metH
sequence066	10114^10115	Insertion	-	C	100	LOCUS_19660:p.Val210fs	LOCUS_19660:c.628dupG	Yes	CDS	LOCUS_19660	sodium/panthothenate symporter	WP_013098994.1 sodium/panthothenate symporter (Enterobacter cloacae subsp. cloacae ATCC 13047) [pid:87.6%, q_cov:100.0%, s_cov:100.0%, Eval:2.0e-241],MGA_2064
sequence076	8276	Deletion	C	-	97.0588	LOCUS_21230:p.Ala131fs	LOCUS_21230:c.391delG	Yes	CDS	LOCUS_21230	hypothetical protein	A0A0H3FM81 putative L-aspartate dehydrogenase (Enterobacter aerogenes KCTC 2190) [pid:93.1%, q_cov:99.2%, s_cov:51.2%, Eval:4.5e-62, partial hit],frameshifted, insertion at around 8276,MGA_2238
sequence076	102326	SNV	G	A	100	LOCUS_22210:p.Arg15Cys	LOCUS_22210:c.43C>T	Yes	CDS	LOCUS_22210	hypothetical protein	MGA_2336
sequence078	1207	SNV	C	T	100	LOCUS_22890:p.Trp78*	LOCUS_22890:c.234G>A	Yes	CDS	LOCUS_22890	L-alanine exporter AlaE	A0A0H3FK84 L-alanine exporter AlaE (Enterobacter aerogenes KCTC 2190) [pid:87.9%, q_cov:100.0%, s_cov:100.0%, Eval:3.2e-70],MGA_2405	alaE
sequence078	9005	SNV	G	A	100	LOCUS_22980:p.Ala139Thr	LOCUS_22980:c.415G>A	Yes	CDS	LOCUS_22980	aldehyde dehydrogenase	WP_015703226.1 aldehyde dehydrogenase (Enterobacter aerogenes KCTC 2190) [pid:91.9%, q_cov:100.0%, s_cov:100.0%, Eval:1.4e-277],MGA_2414
sequence087	31156	SNV	T	C	100	LOCUS_24820:p.Glu79Gly	LOCUS_24820:c.236A>G	Yes	CDS	LOCUS_24820	diaminopimelate decarboxylase	A0A0H3FLT2 diaminopimelate decarboxylase (Enterobacter aerogenes KCTC 2190) [pid:93.3%, q_cov:100.0%, s_cov:100.0%, Eval:1.1e-227],MGA_2612	lysA
sequence088	8025	SNV	G	A	100	LOCUS_25250:p.Arg287His	LOCUS_25250:c.860G>A	Yes	CDS	LOCUS_25250	2-dehydropantoate 2-reductase	A0A0H3FS01 2-dehydropantoate 2-reductase (Enterobacter aerogenes KCTC 2190) [pid:84.2%, q_cov:100.0%, s_cov:100.0%, Eval:2.0e-150],MGA_2657
sequence117	3627	SNV	C	T	95	LOCUS_29320:p.Gly32Asp	LOCUS_29320:c.95G>A	Yes	CDS	LOCUS_29320	laccase domain protein	A0A0H3FQI7 laccase domain protein (Enterobacter aerogenes KCTC 2190) [pid:88.9%, q_cov:100.0%, s_cov:100.0%, Eval:5.9e-125],MGA_3107
sequence120	6335	SNV	C	T	100	LOCUS_29620:p.Arg243His	LOCUS_29620:c.728G>A	Yes	CDS	LOCUS_29620	phenylacetic acid degradation protein	WP_015705611.1 phenylacetic acid degradation protein (Enterobacter aerogenes KCTC 2190) [pid:98.9%, q_cov:100.0%, s_cov:100.0%, Eval:6.9e-201],MGA_3140
sequence133	37038	SNV	C	T	100	LOCUS_31290:p.Pro129Ser	LOCUS_31290:c.385C>T	Yes	CDS	LOCUS_31290	LysR family transcriptional regulator	WP_015704461.1 LysR family transcriptional regulator (Enterobacter aerogenes KCTC 2190) [pid:91.0%, q_cov:99.7%, s_cov:100.0%, Eval:2.5e-150],MGA_3325
sequence168	7910	SNV	T	C	96.1538	LOCUS_35860:p.Ser203Pro	LOCUS_35860:c.607T>C	Yes	CDS	LOCUS_35860	two-component sensor histidine kinase	WP_015704800.1 two-component sensor histidine kinase (Enterobacter aerogenes KCTC 2190) [pid:83.6%, q_cov:100.0%, s_cov:100.0%, Eval:7.1e-169],MGA_3834	pmrB
sequence173	40516	SNV	A	G	100	LOCUS_36650:p.Tyr230Cys	LOCUS_36650:c.689A>G	Yes	CDS	LOCUS_36650	transcriptional regulatory protein OmpR	P0AA18 transcriptional regulatory protein OmpR (Escherichia coli O157:H7 str. Sakai) [pid:100.0%, q_cov:100.0%, s_cov:100.0%, Eval:1.3e-132],MGA_3920	ompR
sequence177	7497	Deletion	T	-	100	LOCUS_37000:p.Gly111fs	LOCUS_37000:c.330delT	Yes	CDS	LOCUS_37000	hypothetical protein	WP_015705299.1 D-mannonate oxidoreductase (Enterobacter aerogenes KCTC 2190) [pid:84.8%, q_cov:92.1%, s_cov:21.6%, Eval:2.2e-45, partial hit],frameshifted, insertion at around 6989,7023,MGA_3961
sequence180	4591	SNV	G	A	100	LOCUS_37260:p.Cys229Tyr	LOCUS_37260:c.686G>A	Yes	CDS	LOCUS_37260	D-alanyl-D-alanine-carboxypeptidase/endopeptidase AmpH	WP_015368035.1 D-alanyl-D-alanine-carboxypeptidase/endopeptidase AmpH (Enterobacter aerogenes KCTC 2190) [pid:92.5%, q_cov:100.0%, s_cov:100.0%, Eval:5.3e-210],MGA_3992
sequence183	4802	SNV	T	A	100	LOCUS_37470:p.Ile53Asn	LOCUS_37470:c.158T>A	Yes	CDS	LOCUS_37470	malate/lactate/ureidoglycolate dehydrogenase	WP_015705181.1 malate/lactate/ureidoglycolate dehydrogenase (Enterobacter aerogenes KCTC 2190) [pid:86.5%, q_cov:97.2%, s_cov:96.1%, Eval:8.9e-180],MGA_4017
sequence214	15672	SNV	T	C	100	LOCUS_39660:p.Phe77Leu	LOCUS_39660:c.229T>C	Yes	CDS	LOCUS_39660	NADH-quinone oxidoreductase subunit H	A0A0H3FVE0 NADH-quinone oxidoreductase subunit H (Enterobacter aerogenes KCTC 2190) [pid:96.3%, q_cov:100.0%, s_cov:100.0%, Eval:5.3e-181],MGA_4286	nuoH
sequence227	4554	SNV	C	G	100	LOCUS_40140:p.Glu371Gln	LOCUS_40140:c.1111G>C	Yes	CDS	LOCUS_40140	cytochrome bd-I ubiquinol oxidase subunit I	WP_015367666.1 cytochrome bd-I ubiquinol oxidase subunit I (Enterobacter aerogenes KCTC 2190) [pid:98.1%, q_cov:100.0%, s_cov:100.0%, Eval:5.8e-298],MGA_4357
sequence260	11528^11529	Insertion	-	C	93.3333	LOCUS_42720:p.Ser204fs	LOCUS_42720:c.609dupC	Yes	CDS	LOCUS_42720	succinyl-CoA--3-ketoacid-CoA transferase	WP_015705192.1 succinyl-CoA--3-ketoacid-CoA transferase (Enterobacter aerogenes KCTC 2190) [pid:95.3%, q_cov:100.0%, s_cov:100.0%, Eval:3.8e-126],MGA_4657
sequence299	1005	SNV	A	G	100	LOCUS_43820:p.Val275Ala	LOCUS_43820:c.824T>C	Yes	CDS	LOCUS_43820	60 kDa chaperonin	O66198 60 kDa chaperonin (Enterobacter aerogenes KCTC 2190) [pid:94.4%, q_cov:97.1%, s_cov:97.1%, Eval:1.8e-276],MGA_4826	groL
sequence335	2316	SNV	A	G	100	LOCUS_44570:p.Ser115Pro	LOCUS_44570:c.343T>C	Yes	CDS	LOCUS_44570	nitrate transporter component	WP_015705089.1 nitrate transporter component (Enterobacter aerogenes KCTC 2190) [pid:79.2%, q_cov:100.0%, s_cov:100.0%, Eval:1.4e-195],MGA_4949
sequence410	4500	SNV	G	A	100	LOCUS_45280:p.Ala110Val	LOCUS_45280:c.329C>T	Yes	CDS	LOCUS_45280	dihydrodipicolinate synthase family protein	WP_015705319.1 dihydrodipicolinate synthase family protein (Enterobacter aerogenes KCTC 2190) [pid:84.6%, q_cov:99.7%, s_cov:99.7%, Eval:1.3e-138],MGA_5126
sequence452	256	SNV	T	C	100	LOCUS_45590:p.Tyr48His	LOCUS_45590:c.142T>C	Yes	CDS	LOCUS_45590	hypothetical protein	WP_000920226.1 hypothetical protein (Yersinia pestis CO92) [pid:84.1%, q_cov:100.0%, s_cov:100.0%, Eval:1.9e-36],MGA_5213
