# Supplementary material for: Emergence of the Novel Aminoglycoside Acetyltransferase Variant aac(6′)-Ib-D179Y and Acquisition of Colistin Heteroresistance in Carbapenem-Resistant Klebsiella pneumoniae Due to a Disrupting Mutation in the DNA Repair Enzyme MutS
Source: mBio. 2020 Dec 22;11(6):e01954-20. doi: 10.1128/mBio.01954-20 (PMC8534291; doi:10.1128/mBio.01954-20)
Supplement: TABLE S4 [file mbio.01954-20-st004.xlsx]

## Sheet: Table S4
Table S4. Detection of non-synonymous mutations in mutS in K. pneumoniae isolates from BLASTn database
No.	Gene ID	Strain	Country	Year	Source	MLST	non-synonymous mutation in mutS
1	NZ_CP040993.1	FDAARGOS_775	United States	unknown	unknown	3	none
2	NZ_CP024515.1	KSB1_10J	unknown	unknown	unknown	323	none
3	NZ_CP024496.1	KSB1_7E	unknown	unknown	unknown	323	none
4	NZ_CP024499.1	KSB1_4E	unknown	unknown	unknown	323	none
5	NZ_CP024504.1	KSB2_1B	unknown	unknown	unknown	323	none
6	NZ_CP013711.1	J1	China	2014	activated sludge	111	none
7	NZ_CP003999.1	Kp13	Brazil	2009	blood	442	none
8	NZ_CP018056.1	H11	China	2010	sputum	659	none
9	NZ_CP032831.1	INF078	unknown	unknown	unknown	105	none
10	NZ_CP030070.1	IA565	United States	1981	urine	105	none
11	NZ_CP029738.1	AR_0087	unknown	unknown	unknown	16	none
12	NZ_CP025684.1	L5-2	South Korea	2016	feces	3750	none
13	NZ_LR588412.1	NCTC9157	Denmark	1900/1952	urine	171	none
14	NZ_CP034321.1	33	Tanzania	2010	feces	76	Val385Ile
15	NZ_CP050843.1	Bckp186	China	2018	milk	4327	Val385Ile
16	NZ_CP018671.1	CAV1042	United States	2008	urine	244	none
17	NZ_CP031798.1	QMP B2-170	United States	2006	sterile	43	none
18	NZ_CP041092.1	KPCTRSRTH01	Thailand	2016	rectal swab	3541	none
19	NZ_CP019219.1	1756	Taiwan	2004	pus	2549	none
20	NZ_CP014123.1	FDAARGOS_156	United States	2014	urine	13	none
21	NZ_CP050826.1	Bckp212	China	2018	milk	107	none
22	NZ_CP045661.1	SMU18037509	Japan	2018	blood	25	none
23	NZ_CP033777.1	FDAARGOS_531	unknown	2016	lung	25	none
24	NZ_CP031810.1	INF014-sc-2279884	unknown	unknown	unknown	25	none
25	NZ_CP050834.1	Bckp021	China	2018	milk	25	none
26	NZ_CP030174.1	11219	China	2013	sputum	1755	none
27	NZ_CP025541.3	2N3	China	2009	soli (environmental medium)	111	none
28	NZ_CP045782.1	LEMB18	United Kingdom	2017	garam masala	629	none
29	NZ_CP050829.1	Bckp067	China	2019	milk	629	none
30	NZ_CP031789.1	KSB1_1I-sc-2280289	unknown	unknown	unknown	661	none
31	NZ_CP026162.1	F13	China	2014	urine	661	none
32	NZ_CP031814.1	KSB1_7F-sc-2280268	unknown	unknown	unknown	230	none
33	NZ_CP014762.1	KPNIH39	United States	2014	unknown	37	none
34	NZ_CP035202.1	LH94	Laos	2012	stool	39	none
35	NZ_CP041649.1	NKU_KlebA1	China	2017	SHIME feed (environmental medium)	22	none
36	NZ_CP031795.1	INF125-sc-2279943	unknown	unknown	unknown	45	none
37	NZ_CP024458.1	QS17-0161	Thailand	2017	sputum	45	none
38	NZ_CP019160.1	GN-2	China	2015	liver abscess	485	none
39	NZ_CP036442.1	ABFPV	United States	2014	unknown	45	none
40	NZ_CP021740.1	AR_0126	unknown	unknown	unknown	45	none
41	NZ_CP017934.1	CAV1016	United States	2007	abdominal abscess	45	none
42	NZ_CP040175.1	2e	China	2017	unknown	4024	none
43	NZ_CP035196.1	LH375	Laos	2012	stool	1315	none
44	NZ_CP041099.1	KPCTRSRTH07	Thailand	2016	Rectal swab	1	none
45	NZ_CP042858.1	QD23	China	2015	urine	1	none
46	NZ_CP031613.1	ZYST1	China	2017	unknown	1	none
47	NZ_CP025211.1	HZW25	China	2016	bile	34	none
48	NZ_CP034281.1	I72	unknown	unknown	unknown	307	none
49	NZ_CP037963.1	SCKP020135	China	2017	unknown	1	none
50	NZ_CP031885.1	WCHKP095845	China	2016	sputum	1	none
51	NZ_CP028787.2	SCKP020049	China	2016	pus	1	none
52	NZ_CP007731.1	KPNIH27	United States	2012	groin	34	none
53	NZ_CP050845.1	Bckp206	China	2018	milk	228	none
54	NZ_CP045694.1	TK421	United States	2013	blood	Novel (1767-like)	none
55	NZ_CP026178.1	KPNIH49	United States	2016	wastewater/sludge (broad-scale environmental context)	359	none
56	NZ_CP044389.1	2018N17-066	Taiwan	2018	unknown	Novel (1787-like)	none
57	NZ_CP009208.1	ATCC 43816 KPPR1	United States	2000	unknown	493	none
58	NZ_CP044033.1	FDAARGOS_631	United States	unknown	clinical isolate	Novel (1833-like)	none
59	NZ_CP042520.1	C2	Australia	2007	clinical sample	1109	none
60	NZ_CP024489.1	INF249	unknown	unknown	unknown	29	none
61	NZ_CP024482.1	INF322	unknown	unknown	unknown	29	none
62	NZ_CP030172.1	12208	China	2013	sputum	29	none
63	NZ_CP012883.1	KP-1	Australia	unknown	environment	29	none
64	NZ_LR130541.1	AJ218	Australia	2002	urine	2121	none
65	NZ_CP040861.1	Xen39	United States	unknown	unknown	10	none
66	NZ_CP026164.1	F81	China	2014	incision secretion	3685	none
67	NZ_CP035194.1	LH102-A	Laos	2012	stool	87	none
68	NZ_CP041934.1	KP14003	China	2014	blood	719	none
69	NZ_CP043562.1	P094-1	China	2013	sputum	2268	none
70	NZ_CP015130.1	Kpn555	United States	2014	unknown	2623	none
71	NZ_CP009876.1	KPNIH31	United States	2013	urine	392	none
72	NZ_CP044039.1	FDAARGOS_630	United States	unknown	clinical isolate	147	none
73	NZ_CP026017.1	13190	China	2013	unknown	392	none
74	NZ_CP023839.1	4/1-2	Sweden	2009	feces	147	none
75	NZ_CP024916.1	NH54	Thailand	2016	rectal swab	147	none
76	NZ_CP032222.1	AR_0046	unknown	unknown	unknown	147	none
77	NZ_CP012745.1	TGH13	Greece	2013	rectal	147	none
78	NZ_CP025515.1	002SK2	Switzerland	2016	waste water (local-scale environmental context)	147	none
79	NZ_CP027042.1	1_GR_13	Greece	2013	stool	147	none
80	NZ_CP012426.1	KP5	Singapore	2014	hospital	147	none
81	NZ_AP021880.1	JUNP254	Nepal	2018	unknown	147	none
82	NZ_CP040724.1	KpvST147B_SE1_1_NDM	United Kingdom	2019	rectal swab	147	none
83	NZ_CP024429.1	DA48896	Pakistan	2015	trachaeal secretion	147	none
84	NZ_CP024834.1	CRKP-2297	South Korea	2015	peritoneal fluid	147	none
85	NZ_CP024838.1	CRKP-1215	South Korea	2014	bronchial washing	147	none
86	NZ_CP025963.2	WCHKP34	China	2017	unknown	273	none
87	NZ_CP023249.1	CCUG 70742	Sweden	2012	urine	147	none
88	NZ_CP029582.1	DA33140	Sweden	unknown	unknown	147	none
89	NZ_CP015500.1	SKGH01	United Arab Emirates	2015	urine	147	none
90	NZ_CP018140.1	Kp_Goe_822579	Germany	2013	nose	147	none
91	NZ_CP017985.1	825795-1	Germany	2014	anal swab	147	none
92	NZ_CP015382.1	CN1	United States	unknown	unknown	392	none
93	NZ_CP023913.1	FDAARGOS_439	Canada	2014	urine	147	none
94	NZ_CP021757.1	AR_0138	unknown	unknown	unknown	147	none
95	NZ_CP021944.1	AR_0152	unknown	unknown	unknown	147	none
96	NZ_CP021939.1	AR_0145	unknown	unknown	unknown	147	none
97	NZ_CP015025.1	Kpn223	United States	2013	unknown	273	none
98	NZ_CP018701.1	Kp_Goe_827024	Germany	2014	abdominal drainage fluid	147	none
99	NZ_CP018719.1	KP_Goe_828304	Germany	2014	anal swab	147	none
100	NZ_CP018713.1	Kp_Goe_152021	Germany	2014	abdominal drainage fluid	147	none
101	NZ_CP018686.1	Kp_Goe_149473	Germany	2014	tracheal secretion	147	none
102	NZ_CP018695.1	Kp_Goe_149832	Germany	2014	abdominal drain fluid	147	none
103	NZ_CP018707.1	Kp_Goe_827026	Germany	2014	nasal swab	147	none
104	NC_009648.1	MGH 78578	unknown	unknown	unknown	38	none
105	NZ_LN824133.1	MS6671	United Arab Emirates	2014	urine	147	none
106	NZ_CP014755.1	AATZP	United States	2014	unknown	147	none
107	NZ_CP031808.1	INF206-sc-2280074	unknown	unknown	unknown	29	none
108	NZ_CP046612.1	WCGKP294	unknown	2016	sputum	307	none
109	NZ_CP026495.1	616	Iran	2009	urine	307	none
110	NZ_CP025146.1	KP1766	United States	2016	blood	307	none
111	NZ_CP025143.1	NR5632	United States	2016	bronchoalveolar lavage	307	none
112	NZ_CP025140.1	KP1768	United States	2016	pancreatic fluid	307	none
113	NZ_CP043932.1	555	China	2018	chicken (host)	3410	none
114	NZ_CP021696.1	AR_0158	unknown	unknown	unknown	163	none
115	NZ_CP031817.1	INF235-sc-2280127	unknown	unknown	unknown	253	none
116	NZ_CP034200.1	KpvST383_NDM_OXA-48	United Kingdom	2018	blood	3814	none
117	NZ_CP012744.1	TGH10	Greece	2013	wound swab	383	none
118	NZ_CP012743.1	TGH8	Greece	2011	CVC	383	none
119	NZ_CP036438.1	ABFQB	United States	2015	unknown	35	none
120	CP041353.2	RJY9645	China	2016	blood	35	none
121	NZ_CP018306.1	459	China	2008	sputum	37	none
122	NZ_CP009775.1	KPNIH32	United States	2013	perirectal swab	258	none
123	NZ_CP009114.1	blaNDM-1	United States	2012	urine	395	none
124	NZ_CP006918.1	30684/NJST258_2	United States	2010	urinary tract infection	258	none
125	NZ_CP007727.1	KPNIH10	unknown	unknown	unknown	258	none
126	NZ_CP008797.1	KPNIH24	United States	2012	throat/groin	258	none
127	NZ_CP009872.1	KPNIH30	United States	2013	perirectal swab	258	none
128	NZ_CP008827.1	KPNIH1	United States	2011	groin	258	none
129	NZ_CP009771.1	KPNIH33	United States	2013	unknown	258	none
130	NZ_CP008831.1	KPR0928	United States	2012	sputum	258	none
131	NZ_CP010392.1	34618	United States	2011	bodily fluid	258	none
132	NZ_CP010361.1	32192	United States	2010	urine	258	none
133	NZ_CP027697.1	KP30835	unknown	2015	unknown	258	none
134	NZ_CP020498.1	BWHC1	United States	2012	urine	258	none
135	NZ_CP040023.1	KPC160132	Taiwan	2015	blood	11	none
136	NZ_CP040033.1	KPC160117	Taiwan	2014	urine	11	none
137	NZ_CP040038.1	KPC160125	Taiwan	2015	urine	11	none
138	NZ_CP040028.1	KPC160121	Taiwan	2015	pus	11	none
139	NZ_CP041644.1	NKU_Kleb8A7	China	2018	gut	1779	none
140	NZ_CP047336.1	2019036D	China	2019	feces sample of chicken origin	395	none
141	NZ_CP048933.1	KP18-2079	China	2018	blood	11	none
142	NZ_CP048430.1	KP18-3-8	China	2018	urine	11	none
143	NZ_CP045263.1	16HN-263	China	2016	blood	11	none
144	NZ_CP034415.1	C789	China	2016	blood	11	none
145	NZ_CP039808.1	C2660	China	2017	pus	11	none
146	NZ_CP032240.1	XJ-K2	China	2018	blood	11	none
147	NZ_CP047192.1	Kp36	China	2019	unknown	11	none
148	NZ_CP039524.1	HB25-1	China	2015	unknown	11	none
149	NZ_CP046939.1	BD_DM_697	Bangladesh	2017	unknown	15	none
150	NZ_CP046949.1	BD_DM_914	Bangladesh	2017	unknown	15	none
151	NZ_CP040122.1	LSH-KPN148	China	2015	sputum	11	none
152	NZ_CP040391.1	LSH-KPN25	China	2011	sputum	11	none
153	NZ_CP047649.1	158590	China	2018	blood	11	none
154	NZ_CP047648.1	156070	China	2018	feces	11	none
155	NZ_CP047160.1	KP19-2029	China	2019	blood	11	none
156	NZ_CP022691.2	AUSMDU00008079	Australia	2012	urine	258	none
157	NC_022082.1	JM45	unknown	2010	72-year-old male with cerebral infarction after colon carcinoma resection	11	none
158	NZ_CP035540.1	CCRI-22199	Canada	2012	anal	11	none
159	NZ_CP043047.1	KLP268	United States	2016	unknown	258	none
160	NZ_CP020901.1	K66-45	Norway	2010	urine	11	none
161	NZ_CP033960.1	L482	China	2017	stool	11	none
162	NZ_CP033954.1	L39_2	China	2018	stool	11	none
163	NZ_CP041373.1	KP58	China	2018	urine	11	none
164	NZ_CP044258.1	KP65	China	2018	urine	11	none
165	NZ_CP032207.1	AR_0109	unknown	unknown	unknown	340	none
166	NZ_CP029689.1	160111	Taiwan	2014	urine	11	none
167	NZ_CP031721.1	WCHKP3 (SCKP020003)	China	2016	unknown	11	none
168	NZ_CP034327.1	KSH203	China	2018	blood	11	none
169	NZ_CP034249.1	KP18-29	China	2018	urine	11	none
170	NZ_CP034039.1	CRK0298	United States	2015	miscellaneous body fluid	395	none
171	NZ_CP015822.1	blood sample 2	Switzerland	2010	blood	512	none
172	NZ_CP027053.1	2_GR_12	Greece	2012	urine	258	none
173	NZ_CP046381.1	BD_DM_782	Bangladesh	2017	unknown	15	none
174	NZ_CP033396.1	WCHKP015625	China	2017	unknown	11	none
175	NZ_CP040533.1	CR-HvKP1	China	2016	blood	11	none
176	NZ_CP040545.1	CR-HvKP5	China	2016	blood	11	none
177	NZ_CP040539.1	CR-HvKP4	China	2016	blood	11	none
178	NZ_CP036361.1	WCHKP2080	China	2016	unknown	11	none
179	NZ_CP036300.1	WCHKP015093	China	2017	unknown	11	none
180	NZ_CP036305.1	WCHKP020098	China	unknown	unknown	11	none
181	NZ_CP034760.1	NB5306	China	2014	blood	437	none
182	NZ_CP027048.1	20_GR_12	Greece	2012	stool	258	none
183	NZ_CP027036.1	16_GR_13	Greece	2013	stool	11	none
184	NZ_CP018676.1	CAV1217	United States	2010	urine	340	none
185	NZ_CP018352.1	CAV1417	United States	2011	urine/genitourinary	340	none
186	NZ_CP024556.1	INF164	unknown	unknown	unknown	340	none
187	NZ_CP024548.1	KSB1_7J	unknown	unknown	unknown	37	none
188	NZ_CP024545.1	INF059	unknown	unknown	unknown	37	none
189	NZ_CP024535.1	KSB1_9D	unknown	unknown	unknown	340	none
190	NZ_CP024528.1	INF157	unknown	unknown	unknown	340	none
191	NZ_CP024521.1	INF158	unknown	unknown	unknown	340	none
192	NZ_CP024549.1	INF163	unknown	unknown	unknown	340	none
193	NZ_CP024570.1	INF274	unknown	unknown	unknown	340	none
194	NZ_CP024542.1	INF042	unknown	unknown	unknown	37	none
195	NZ_CP024563.1	INF278	unknown	unknown	unknown	340	none
196	NZ_CP024191.1	KSB1_5D	Australia	2013	rectal swab	340	none
197	NZ_CP037927.1	CRKP I	India	2018	blood	11	none
198	NZ_CP018883.1	BR7	Brazil	2009	blood	437	none
199	NZ_CP018885.1	BR21	Brazil	2009	urine	437	none
200	NZ_CP033405.1	WCHKP115069	China	2018	unknown	11	none
201	NZ_CP027146.1	AR_0363	unknown	unknown	unknown	258	none
202	NZ_CP027160.1	AR_0361	unknown	unknown	unknown	258	none
203	NZ_CP026149.1	F138	China	2014	blood	11	none
204	NZ_CP026145.1	F132	China	2014	end of the catheter	3684	none
205	NZ_CP026153.1	F10(AN)	China	2011	sputum	37	none
206	NZ_CP026140.1	F127	China	2014	ascites	11	none
207	NZ_CP026136.1	F77	China	2014	bile	11	none
208	NZ_CP026155.1	B12(AN)	China	2011	sputum	11	none
209	NZ_CP026132.1	F5	China	2014	sputum	11	none
210	NZ_CP036371.1	WCHKP020037	China	2017	unknown	11	none
211	NZ_CP036365.1	WCHKP115068	China	2018	unknown	11	none
212	NZ_CP032163.1	XJ-K1	China	2018	urine	11	none
213	NZ_AP018671.1	GSU10-3	Japan	2017	wastewater (environmental medium)	11	none
214	NZ_CP034123.1	BJCFK909	China	2018	respiratory tract	11	none
215	NZ_CP025461.1	F44	China	2016	unknown	11	none
216	NZ_CP025466.1	JS187	China	2008	unknown	11	none
217	NZ_CP025456.1	KP69	China	2017	unknown	11	none
218	NZ_CP036450.1	KPNIH45	United States	2014	unknown	340	none
219	NZ_CP025008.1	AUSMDU00008119	Australia	2014	urine	258	none
220	NZ_CP025037.1	NU-CRE047	United States	2011	urine	258	none
221	NZ_CP025005.1	AUSMDU00003562	Australia	2014	Sacral swab	258	none
222	NZ_CP028180.1	CFSAN054110	Denmark	2013	unknown	512	none
223	NZ_CP023722.1	TVGHCRE225	Taiwan	2014	intraabdominal abscess	11	none
224	NZ_CP030341.1	AR_362	unknown	unknown	unknown	258	none
225	NZ_CP020108.1	AR_0098	unknown	unknown	unknown	258	none
226	NZ_CP020071.1	AR_0115	unknown	unknown	unknown	258	none
227	NZ_CP035777.1	R46	China	2015	stool (rabbit)	3796	none
228	NZ_LR130548.1	KPC2	Australia ?	unknown	unknown	258	none
229	NZ_CP031562.1	2-1	China	2018	cancer patient stool	726	none
230	NZ_CP025951.1	GD4	China	2015	unknown	11	none
231	NZ_CP018816.1	AR_0049	unknown	unknown	unknown	11	none
232	NZ_CP015392.1	CR14	United States	unknown	unknown	258	none
233	NZ_CP026130.1	F1	China	2014	urine	11	none
234	NZ_CP027612.1	AR_0096	unknown	unknown	unknown	2167	none
235	NC_016845.1	HS11286	unknown	unknown	unknown	11	none
236	NZ_CP022997.1	721005	China	2013	urine	11	none
237	NZ_CP015385.1	NY9	United States	unknown	unknown	340	none
238	NZ_CP029099.1	AR438	unknown	unknown	unknown	512	none
239	NZ_CP028994.1	AR_0079	unknown	unknown	unknown	11	none
240	NZ_CP023946.1	FDAARGOS_446	Canada	2014	rectal	340	none
241	NZ_CP023941.1	FDAARGOS_444	Canada	2013	wound	11	none
242	NZ_CP022882.1	911021	China	2014	urine	11	none
243	NZ_CP022573.1	BIC-1	France	2009	rectal swab	258	none
244	NZ_CP020841.1	KPN1482	United States	2014	respiratory	37	none
245	NZ_CP020837.1	BK13043	United States	2004	unknown	258	none
246	NZ_CP021751.1	AR_0113	unknown	unknown	unknown	258	none
247	NZ_CP021549.1	AR_0112	unknown	unknown	unknown	258	none
248	NZ_CP021539.1	AR_0047	unknown	unknown	unknown	258	none
249	NZ_CP021718.1	AR_0129	unknown	unknown	unknown	258	none
250	NZ_CP014294.1	KP38731	unknown	2015	unknown	11	none
251	NZ_CP021950.1	AR_0148	unknown	unknown	unknown	11	none
252	NZ_CP021960.1	AR_0139	unknown	unknown	unknown	37	none
253	NZ_CP021833.1	AR_0120	unknown	unknown	unknown	258	none
254	NZ_CP021859.1	AR_0125	unknown	unknown	unknown	258	none
255	NZ_CP018356.1	CAV1453	United States	2011	perirectal	258	none
256	NZ_CP006659.2	ATCC BAA-2146	United States	2010	urine	11	none
257	NZ_CP018364.1	Kp_Goe_62629	Germany	2015	urine	395	none
258	NZ_CP018337.1	Kp_Goe_154414	Germany	2014	wound swab	23	none
259	NZ_CP018428.1	MNCRE78	United States	2013	wound	258	none
260	NZ_CP018454.1	SWU01	China	2015	blood	11	none
261	NZ_CP018437.1	MNCRE53	United States	2012	wound	258	none
262	NZ_CP018438.1	Kp_Goe_822917	Germany	2013	skin swab	11	none
263	NZ_CP018427.1	MNCRE69	United States	2012	urine	258	none
264	NZ_CP014647.1	KPNIH36	United States	2013	unknown	258	none
265	NZ_CP011980.1	500_1420	unknown	unknown	unknown	258	none
266	NZ_CP011976.1	DMC1097	unknown	unknown	unknown	258	none
267	NZ_CP011985.1	UHKPC07	unknown	unknown	unknown	258	none
268	NZ_CP011989.1	UHKPC33	unknown	unknown	unknown	258	none
269	NZ_CP018692.1	Kp_Goe_821588	Germany	2014	anal swab	11	none
270	NZ_CP011647.1	CAV1596	United States	2012	perirectal	258	none
271	NZ_CP011578.1	CAV1392	United States	2011	sputum	11	none
272	CP050371.1	50595	Czech Republic	2019	urine	11	none
273	CP050275.1	10553	China	2017	blood	11*?	none
274	CP027068.3	WCHKP8F4	China	2015	unknown	11	none
275	CP028797.2	WCHKP040035	China	2017	unknown	11	none
276	CP028793.2	WCHKP020030	China	2016	unknown	11	none
277	CP028806.2	WCHKP7E2	China	2015	unknown	11	none
278	CP028583.2	WCHKP36	China	2017	unknown	11	none
279	CP028783.2	SCKP020046	China	2016	unknown	11	none
280	CP029384.2	SCKP020079	China	2016	unknown	11	none
281	CP028548.2	SCKP020143	China	2017	unknown	11	none
282	CP028542.3	WCHKP2	China	2016	unknown	11	none
283	CP026585.3	WCHKP649	China	2015	secreta	11	none
284	NZ_CP039819.1	C2414	China	2017	urine	11	none
285	NZ_CP012992.1	KpN06	Canada	2013	blood	278	none
286	NZ_CP012987.1	KpN01	Canada	2013	urine	278	none
287	NZ_CP026392.1	KPNIH48	United States	2016	wastewater/sludge (broad-scale environmental context)	252	none
288	NZ_CP026177.1	KPNIH50	United States	2016	wastewater/sludge (broad-scale environmental context)	252	none
289	NZ_CP014008.1	RJF293	China	2014	blood	374	none
290	NZ_CP042481.1	C51	Australia	2014	unknown	12	none
291	NZ_CP013322.1	CAV1193	United States	2010	respiratory	941	none
292	NZ_CP011624.1	CAV1344	United States	2010	urine	941	none
293	NZ_CP028478.1	2e	China	2017	unknown	3582	none
294	NZ_LR133964.1	NCTC11359	United Kingdom	1900/1980	unknown	507	none
295	NZ_CP033756.1	FDAARGOS_566	unknown	unknown	UCC isolate	252	none
296	NZ_CP031849.1	121	China	2018	blood	2570	none
297	NZ_CP040363.1	R50	China	2017	feces (Rabbit)	968	none
298	NZ_CP006738.1	HK787	unknown	unknown	unknown	86	none
299	NC_022566.1	CG43	unknown	unknown	liver abscess	86	none
300	NZ_LR745042.1	kpn154	France	2017	urine	86	none
301	NZ_LR745045.1	Kpn2166	France	2017	stool	86	none
302	NZ_CP015120.1	kp757	United States	2015	unknown	86	none
303	NZ_CP026586.1	NUHL30457	China	2016	unknown	86	none
304	NZ_CP042977.1	KPN55602	China	2017	blood	86	none
305	NZ_CP047677.1	KUH-KPNHVF1	South Korea	2017	stool	23	none
306	NZ_CP047675.1	KUH-KPNHVL1	South Korea	2017	liver abscess	23	none
307	NZ_CP026023.1	11420	China	2014	unknown	1265	none
308	NZ_CP026011.1	K2044	China	2009	unknown	23	none
309	NZ_CP035905.1	BA4656	India	2018	blood	23	none
310	NZ_CP036190.1	BA34918	India	2017	blood	23	none
311	NZ_CP037742.1	ST23	United States	2016	urine	23	none
312	NC_018522.1	1084	unknown	unknown	unknown	23	none
313	NZ_CP027189.1	KPHS1249	China	2008	wound	23	none
314	NZ_CP035383.1	AP8555	China	2017	blood	23	none
315	NZ_CP026021.1	11492	China	2014	unknown	23	none
316	NZ_CP034082.1	R210-2	China	2015	unknown	23	none
317	NZ_CP025080.1	SGH10	Singapore	unknown	liver abscess	23	none
318	NZ_CP030269.1	SC-7	China	2015	sputum	1660	none
319	NZ_CP016814.1	ED23	Taiwan	2006	blood	23	none
320	NZ_CP016813.1	ED2	Taiwan	2006	blood	23	none
321	NZ_CP019047.1	RJA166	China	2015	sputum	23	none
322	NZ_CP014010.1	RJF999	China	2015	blood	23	none
323	NC_012731.1	NTUH-K2044	unknown	unknown	blood	23	none
324	NZ_CP008929.1	PMK1	Nepal	2011	blood	15	none
325	NZ_CP006798.1	PittNDM01	United States	unknown	urine	14	none
326	NZ_CP030072.1	DA12090	United States	unknown	urine	14	none
327	NZ_CP024874.1	NH25	Thailand	2016	sputum	15	none
328	NZ_AP018747.1	KP33	Thailand	2014	urine	14	none
329	NZ_AP018750.1	KP64	Thailand	2016	urine	14	none
330	NZ_AP018753.1	KP67	Thailand	2016	urine	14	none
331	NZ_CP031734.1	M5	South Korea	2015	blood	14	none
332	NZ_CP017385.1	KP36	Taiwan	2007	urine	15	none
333	NZ_CP040593.1	KpvST15_NDM	United Kingdom	2016	throat	15	none
334	NZ_CP036335.1	BP327	India	2018	blood	15	none
335	NZ_CP035929.1	B31	unknown	unknown	bronchoalveolar lavage	15	none
336	NZ_CP036187.1	BA1559	India	2018	blood	15	none
337	NZ_CP026751.1	AR_0066	unknown	unknown	unknown	14	none
338	NZ_CP034053.1	KP_NORM_BLD_2015_112126	Norway	2015	blood	15	none
339	NZ_CP034045.1	KP_NORM_BLD_2014_104014	Norway	2014	blood	15	none
340	NZ_CP034077.1	KP17-16	China	2017	sputum	15	none
341	NZ_CP034076.1	KP17-15	China	2017	blood	15	none
342	NZ_CP034408.1	NH34	Thailand	2014	sputum	14	none
343	NZ_CP028932.1	AR_0153	unknown	unknown	unknown	14	none
344	NZ_CP028716.1	SCM96	China	2017	sputum	15	none
345	NZ_CP028176.1	CFSAN054111	Germany	2012	unknown	15	none
346	NZ_CP022611.1	CDC 0106	unknown	unknown	unknown	14	none
347	NZ_CP020067.1	AR_0068	unknown	unknown	unknown	14	none
348	NZ_CP022127.1	DHQP1605752_NV	United States	2016	wound	15	none
349	NZ_CP016923.1	11	United States	2013	urine	14	none
350	NZ_CP029137.1	AR376	unknown	unknown	unknown	15	none
351	NZ_CP022023.1	19051	unknown	unknown	urine	15	none
352	NZ_CP020853.1	KPN528	United States	2012	respiratory	14	none
353	NZ_CP021708.1	AR_0143	unknown	unknown	unknown	14	none
354	NZ_CP018458.1	Kp_Goe_39795	Germany	2014	tracheal secretion	15	none
355	NZ_CP015990.1	BR	China	2015	unknown	15	none
356	NZ_CP012753.1	KP617	South Korea	2013	burn patient	14	none
357	NZ_CP014004.1	NUHL24835	China	2014	urine	14	none
358	CP050376.1	51015	Czech Republic	2019	rectal swab	15	none
359	NZ_CP016926.1	23	United States	2014	tracheal aspirate	14	none
360	NZ_CP035210.1	TH164	Thailand	2012	stool	873	none
361	NZ_AP019665.1	TA6363	unknown	2016	unknown	268	none
362	NZ_CP041022.1	KP1677	Taiwan	2015	sputum	268?*	none
363	NZ_CP041023.1	KP1692	Taiwan	2015	sputum	268	none
364	NZ_CP032175.1	AR_0160	unknown	unknown	unknown	36	none
365	NZ_CP031792.1	INF116-sc-2279924	unknown	unknown	unknown	36	none
366	NZ_CP026159.1	F89-1	China	2014	sputum	3686	none
367	CP028391.2	WCHKP13F2	China	2015	unknown	36	none
368	NZ_CP006722.1	1158	Taiwan	2002	unknown	65	none
369	NZ_CP024707.1	cr-hvkp3	China	2014	blood	65	none
370	NZ_CP050840.1	Bckp101	China	2018	milk	889	none
371	NZ_CP033625.1	4743	Italy	2013	rectal swab	1685	Glu333Asp
372	NZ_CP031368.1	KpvST101_OXA-48	United Kingdom	2018	blood	3748	Glu333Asp
373	NZ_CP041082.1	Kp202	unknown	unknown	unknown	101	Glu333Asp
374	NZ_CP032178.1	AR_0135	unknown	unknown	unknown	101	Glu333Asp
375	NZ_CP035179.1	BA33875	India	2016	blood	101	Glu333Asp
376	NZ_CP025576.1	08EU827	Sweden	2008	unknown	101	Glu333Asp
377	NZ_CP023487.1	ST101:960186733	South Africa	unknown	unknown	101	Glu333Asp
378	NZ_CP018735.1	Kp_Goe_121641	Germany	2013	urine	101	Glu333Asp
379	NZ_CP018450.1	Kp_Goe_71070	Germany	2013	urine	101	Glu333Asp
380	NZ_CP018447.1	Kp_Goe_33208	Germany	2013	wound swab	101	Glu333Asp
381	NZ_CP026160.1	F93-1	China	2014	sputum	343	Glu333Asp
382	NZ_CP021685.1	AR_0146	unknown	unknown	unknown	11	Val322Leu
383	NZ_CP050858.1	SCH6109	China	2016	urine	37	Gln129Glu
384	NZ_CP017994.1	P1428	China	2007	sputum	23	Glu337Asp
385	NZ_CP032167.1	AR_0076	unknown	unknown	unknown	2938	Glu646Lys
386	NZ_CP015134.1	ATCC 35657	unknown	unknown	unknown	505	Thr102Ala
387	NZ_CP016159.1	TH1	China	2014	feces	1536	Glu333Asp, Glu530Lys
388	NZ_CP015753.1	W14	China	2014	feces	1536	Glu333Asp, Glu530Lys
389	NZ_CP023416.1	1050	Spain	2016	bilis (sample type)	54	Gly753Ser
390	NZ_CP009863.1	KPNIH29	United States	2013	perirectal swab	1518	Gly753Ser
391	NZ_CP029388.1	SCKP040074	China	2017	unknown	48	Lys109Asn
392	NZ_CP030923.1	KC-Pl-HB1	South Korea	2017	blood	375	Gly224Ser
393	NC_017540.1	KCTC 2242	unknown	unknown	unknown	375	Val90Met, Gly224Ser
394	NZ_FO834906.1	Kp52.145	unknown	unknown	unknown	66	His752Leu, Ser850Arg
395	NZ_CP009461.1	XH209	China	2013	blood	17	Ser850Arg
396	NZ_CP045193.1	YML0508	China	2018	rectum	17	Ser850Arg
397	NZ_CP049604.1	Kp8701	United States	2018	musca domestica	784	Ser850Arg
398	NZ_CP041927.1	18-2374	South Korea	2018	unknown	16	Ser850Arg
399	NZ_CP041639.1	PIMB15ND2KP27	Viet Nam	2015	sputum	16	Ser850Arg
400	NZ_CP041946.1	KP2	United States	2017	urine	16	Ser850Arg
401	NZ_CP045015.1	BK13048	unknown	2003	unknown	16	Ser850Arg
402	NZ_CP032185.1	AR_0075	unknown	unknown	unknown	16	Ser850Arg
403	NZ_CP031577.1	N4b	unknown	2015	rectal swab	442	Ser850Arg
404	NZ_LR025088.1	KP980	unknown	unknown	unknown	16	Ser850Arg
405	NZ_CP035531.1	NFYY0065	China	2015	feces	20	Ser850Arg
406	NZ_CP024038.1	QS17-0029	Thailand	2017	unknown	16	Ser850Arg
407	NZ_CP012560.1	UCLAOXA232KP_Pt0	United States	2014	respiratory	16	Ser850Arg
408	NZ_CP029587.1	DA33141	Sweden	unknown	unknown	16	Ser850Arg
409	NZ_CP029590.1	DA33144	Sweden	unknown	unknown	16	Ser850Arg
410	NZ_LS399318.1	CNR48	France	2012	urine	16	Ser850Arg
411	NZ_LR025092.1	KP9201	unknown	unknown	unknown	16	Ser850Arg
412	NZ_CP012568.1	UCLAOXA232KP	United States	2015	rectal	16	Ser850Arg
413	NZ_CP012561.1	UCLAOXA232KP	United States	2014	abdominal drainage	16	Ser850Arg
414	NZ_CP026157.1	F93-2	China	2014	sputum	17	Ser850Arg
415	NZ_CP050822.1	Bckp091	China	2017	milk	Novel (806-like)	Ser850Arg
416	NZ_CP021165.1	203	United States	2016	urine	983	Ser850Arg
417	NZ_CP020061.1	AR_0117	unknown	unknown	unknown	234	Glu795Var
418	NZ_CP047633.1	K2606	China	2012	blood	1027	Ala818Asp
419	NZ_CP037928.1	KP-8788	Italy	2017	blood	258	Gln590Leu
420	NZ_CP034778.1	18CPO060	Canada	2018	rectal swab	86	Leu393Ser
421	CP050360.1	47733	Czech Republic	2018	rectal swab	147	Leu633Gln
422	NZ_CP044047.1	FDAARGOS_629	United States	unknown	unknown	231	Ser835Phr
423	NZ_CP031800.1	MSB1_8A-sc-2280397	unknown	unknown	unknown	231	Ser835Phr
424	NZ_CP036327.1	BA28434	India	2017	blood	231	Ser835Phr
425	NZ_CP036320.1	VBA2172	India	2016	blood	231	Ser835Phr
426	NZ_CP033946.1	ARLG-3135	unknown	unknown	unknown	231	Ser835Phr
427	NZ_CP021955.1	AR_0107	unknown	unknown	unknown	1161	Asp384Gly
428	NZ_CP045674.1	WSD411	China	2018	rectum	15	Gly329Asp
429	NZ_CP022924.1	ST307PT01	South Korea	2014	sputum	307	Arg607Trp
430	NZ_CP022922.1	ST307PT02	South Korea	2014	sputum	307	Arg607Trp
431	NZ_CP022919.1	ST307PT03	South Korea	2015	sputum	307	Arg607Trp
432	NZ_CP022916.1	ST307PT04	South Korea	2015	rectal swab	307	Arg607Trp, Ala789Val
433	NZ_LR588408.1	NCTC11698	unknown	1900/1984	unknown	321	Val322Ala, Thr806Pro
434	NZ_CP011313.1	234-12	Germany	2011	blood	514	His488Asp, Pro736Thr
435	NZ_AP014950.1	YH43	unknown	unknown	unknown	3851	Ser387Arg, Glu411Asp, Asn714Ser
436	NZ_CP032833.1	INF237	unknown	unknown	unknown	91	Arg262Leu, Asp317Gly
437	NZ_CP028953.1	AR_0141	unknown	unknown	unknown	34	Leu381Gln, Thr410Ser, Thr544Ala
438	NZ_CP029722.1	AR_0140	unknown	unknown	unknown	34	Leu381Gln, Thr410Ser, Thr544Ala
439	NZ_CP028990.1	AR_0142	unknown	unknown	unknown	34	Leu381Gln, Thr410Ser, Thr544Ala
440	NZ_CP016811.1	DHQP1002001	United States	2010	urine	34	Leu381Gln, Thr410Ser, Thr544Ala
441	CP043669.1	RJ18-06	China	2018	sputum	Novel (972-like)	35Ile, Tyr37fs
442	CP043670.1	RJ18-01	China	2018	sputum	Novel (1509-like)	35Ile, Tyr37fs
443	CP023134.2	KpvK54	United Kingdom	2017	pus	2849	35Ile, Tyr37fs
444	CP050280.1	9946	China	2017	blood	11	35Ile, Tyr37fs
445	CP050285.1	9630	China	2017	blood	Novel (11-like)	His73fs
446	NZ_CP044380.1	2018S07-013	Taiwan	2018	unknown	Novel (134-like)	Leu291fs
447	NZ_CP044376.1	2018S06-082	Taiwan	2018	unknown	Novel (408-like)	Leu291fs
448	NZ_CP006923.1	30660/NJST258_1	United States	2010	urinary tract	258	Asn214fs
449	NZ_CP044368.1	2018C01-046	Taiwan	2018	unknown	Novel (4548-like)	Leu291Thr, Glu411Lys, Leu663fs
450	NZ_CP044393.1	2018N16-148	Taiwan	2018	unknown	Novel (4927-like)	Leu291Pro, Leu663fs
451	NZ_CP044385.1	2018C01-239	Taiwan	2018	unknown	Novel (4928-like)	Gln129Arg, Leu291Thr, Leu663fs
452	NZ_LR588410.1	NCTN9171	United Kingdom	1952	chest pus	Novel (16-like)	Glu713fs
453	LR134162.1	NCTC13635	United Kingdom	2017	unknown	3763	Glu524fs
454	NZ_CP032200.1	AR_0097	United States	unknown	unknown	3630	Transposon Insertion
Red letters show putative disrupted mutations
