# Supplementary material for: Emergence of the Novel Aminoglycoside Acetyltransferase Variant aac(6′)-Ib-D179Y and Acquisition of Colistin Heteroresistance in Carbapenem-Resistant Klebsiella pneumoniae Due to a Disrupting Mutation in the DNA Repair Enzyme MutS
Source: mBio. 2020 Dec 22;11(6):e01954-20. doi: 10.1128/mBio.01954-20 (PMC8534291; doi:10.1128/mBio.01954-20)
Supplement: TABLE S5 [file mbio.01954-20-st005.xlsx]

## Sheet: Table S5
Table S5. Primers used in this study
primer name	sequence(5' to 3')	templete	aim
Construction of expression vector of qnrB91
pSTVqnrB91-F	GGATCCTCTAGAGATGGATTTCAGAACCAGACGCAGCC	SMKP01	amplification of qnrB91
pSTVqnrB91-R	GGCCAGTGCCAAGCTTTTATTACTAGCCAATAATCGCGATGCCAAGACG
pMWpSTVInv-qnrB	CCATCTCTAGAGGATCCCCGGGTACCG	pSTV28	Inverse PCR of pSTV28
pSTV28HindIIIinvert	AAGCTTGGCACTGGCCGTCGTTTTAC
Construction of expression vectors of aac(6')-Ib-cr, aac(6')-Ib-D179Y, aac(6')-Ib, or aac(6')-Ib-W102R
pSTVaac(6’)-Ib-cr-or-D179Y-F	GGATCCTCTAGACTTCCGATCTCCTGAAGCCAGGGCAG	SMKP01 (for aac(6')-Ib-cr) or	amplification of aac(6')-Ib-cr or aac(6')-Ib-D179Y
pSTVaac(6’)-Ib-cr-or-D179Y-R	GGCCAGTGCCAAGCTTTTATTATTAGGCATCACTGCGTGTTCGCTCG	SMKP03 (for aac(6')-Ib-D179Y)
AAC-IbWT-siteF	ACCCCAGATGGTCCAGCCGTGTACATG	pSTVaac(6')-Ib-D179Y (for pSTVaac(6')-Ib) or pSTVaac(6')-Ib-cr (for pSTVaac(6')-W102R)	site-directed PCR for generate pSTVaac(6')-Ib or pSTVaac(6')-Ib-W102R
AAC-IbWT-siteR	TGGACCATCTGGGGTGGTTACGGTACC		TAT→GAT (Tyr179Asp)
pMWpSTVInv-AAC	GGAAGTCTAGAGGATCCCCGGGTACCG	pSTV28	inverse PCR of pSTV28
pSTV28HindIIIinvert	AAGCTTGGCACTGGCCGTCGTTTTAC
Construction of pPORTMAGE-hyg
PORTinvF	TAACTGTCAGACCAAGTTTACTCATATATACTTTAGATTG	pPORTMAGE2	inverse PCR of pPORTMAGE
PORTinvR	ACTCTTCCTTTTTCAATATTATTGAAGCATTTATCAG
PORTHyg-F	TTGGTCTGACAGTTACTACTACTATTCCTTTGCCCTCGGACGAGTGC	hygromycin-resistant casette	amplification of hygromycin-resistant cassette
PORTHyg-R	TGAAAAAGGAAGAGTATGAAAAAGCCTGAACTCACCGCGAC
SNP PCR for detection of aac(6')-Ib-D179Y
Aac-SNPcommon-F1	AAACAAAGTTAGGCATCACAA	spontaneous amikacin resistant mutants
Aac-SNPSMKP03-R1	ATCGGTTTCTTCTTCCCACAA		Detection of 304T in aac(6')-Ib-D179Y by combination of Aac-SNPcommon-F1
Aac-SNPSMKP01-R1	GATCGGTTTCTTCTTCCCACAG		Detection of 304C in aac(6')-Ib-cr by combination of Aac-SNPcommon-F1
aacSeq-F	TGACCTTGCGATGCTCTATG		sangar sequencing primer (confirmation of aac(6')-Ib-D179Y sequence)
aacSeq-R	CGTTTGGATCTTGGTGACCT
RT-PCR
SHV27-RT-F	AGCTGCTGCAGTGGATGGTG	SMKP01, SMKP02, and SMKP03	mRNA expression of blaSHV-27
SHV27-RT-R	TCGCCAGCTCCGGTCTTATC
fosA-RT-F	ACCTGACCCTGGCAGTCAGC	SMKP01, SMKP02, and SMKP03	mRNA expression of fosA
fosA-RT-R	TCGCCGCAGGAGAGATAAGC
bold, overlapped sequnece for NEB assembly; unerline, introduced codon by site-directed PCR
